# Supplementary material for: CombiANT: Antibiotic interaction testing made easy
Source: PLoS Biol. 2020 Sep 17;18(9):e3000856. doi: 10.1371/journal.pbio.3000856 (PMC7524002; doi:10.1371/journal.pbio.3000856)
Supplement: S1 Data — (XLSX) [file pbio.3000856.s014.xlsx]

## Sheet: Figure 2D
A-B	A-C	B-C
0.356983	5.15221	0.888583

## Sheet: Figure 3A
E. coli	day 1							day 2
AMP-GEN	AMP-CIP	AMP-CTX	GEN-CIP	GEN-CTX	CIP-CTX			AMP-GEN	AMP-CIP	AMP-CTX	GEN-CIP	GEN-CTX	CIP-CTX
0.399417	1.11767	1.16405	1.21903	3.06978	1.91778			0.745147	1.21755	1.11258	1.55807	6.56759	2.55713
0.490219	1.05044	1.10237	1.25997	4.04689	2.24194			0.976983	1.15694	1.02251	1.38031	6.34232	1.83524
0.50828	1.2244	1.26292	1.1717	3.10042	2.05306			0.612929	1.21897	0.972844	1.21467	5.97246	2.11458
0.58185	1.14761	1.1429	1.26833	4.42851	2.1356			1.0346	1.06901	1.14088	1.24259	2.47354	2.17622
								0.85053	1.12294	1.10218	1.37209	2.77443	1.9623
P. aeruginosa	day 1							day 2
AMP-GEN	AMP-CIP	AMP-CTX	GEN-CIP	GEN-CTX	CIP-CTX			AMP-GEN	AMP-CIP	AMP-CTX	GEN-CIP	GEN-CTX	CIP-CTX
1.89663	1.71708	0.749956	1.97387	0.452274	3.6612			2.10087	1.53002	2.3199	2.05346	2.05479	1.93242
0.751616	1.22497	2.8511	1.97066	1.67949	3.57319			2.46919	1.36011	1.49491	1.294	1.82548	2.84825
1.86685		1.78419	2.05479	1.79582	2.90734			2.91424	2.58264	2.37709	2.26909	1.80277	2.53976
1.03922		1.64661		2.15753	3.00042			2.20611	1.3435	1.78975	1.66977	1.7241	3.27541
1.914		1.6988		1.67993	2.68124			3.01308	1.48377	1.56773	2.44864	1.50105	3.87957
S. aureus	day 1							day 2
AMP-GEN	AMP-CIP	AMP-CTX	GEN-CIP	GEN-CTX	CIP-CTX			AMP-GEN	AMP-CIP	AMP-CTX	GEN-CIP	GEN-CTX	CIP-CTX
0.905555	1.58157	1.15673	1.45248	1.36733	1.62008			0.672125	1.20588	0.634682	1.55537	1.64701	1.75842
1.08268	1.78978	0.973858	1.31169	2.2535	1.43793			0.685187	1.72037	0.831661	1.22631	1.56629	1.47954
1.11583	1.60634	1.11788	1.40126	1.74763	1.39684			0.563839	1.66635	0.714728	1.37	1.97905	1.60113
0.909383	1.50771	0.714451	1.46611	2.04307	1.61496			0.696518	1.3584	0.964854	1.3643	1.47489	1.43983
1.08082	1.44994	0.636717	1.30736	1.80042	1.51796
		0.947239		2.43856	1.48298

## Sheet: Figure 3B
Repeatability
E. coli		P. aeruginosa		S. aureus
0.075773	0.090711	0.080565	0.072216	0.045044	0.04676
0.031771	0.024754	0.167301	0.140602	0.036358	0.082796
0.029204	0.038015	0.191123	0.097277	0.092883	0.09143
0.018008	0.045074	0.01376	0.107139	0.024308	0.04897
0.093362	0.171204	0.185963	0.050039	0.080999	0.065927
0.032779	0.041735	0.06079	0.113748	0.024722	0.045637
Reproducibility
	E. coli		P. aeruginosa		S. aureus
AMP-GEN	0.521473		0.546092		0.43576
AMP-CIP	0.019197		0.120728		0.06439
AMP-CTX	0.087578		0.089716		0.161309
GEN-CIP	0.095975		0.026856		0.006505
GEN-CTX	0.274538		0.137331		0.152397
CIP-CTX	0.019924		0.089109		0.037638

## Sheet: Figure 3C
	E. coli	P. aeruginosa	S. aureus
AMP-GEN	32.66	36.45	24.36
AMP-CIP	5.606	28.55	11.92
AMP-CTX	8.176	31.5	21.99
GEN-CIP	9.21	18.02	7.119
GEN-CTX	36.95	27.97	18.81
CIP-CTX	9.477	19.34	7.253

## Sheet: Figure 3D
Checkerboard	CombiANT
0.75	0.6129
1.5	1.148
1.5	1.127
1.5	1.26
3	3.667
3	2.115
1	0.9056
1.5	1.582
1	0.8894
1.25	1.37
0.75	1.774
1.5	1.5
2.5	1.867
1.5	1.582
1.5	1.741
2.5	2.014
1.5	1.76
3	2.954

## Sheet: Figure 4B
MEC-TMP
DA45417	DA4712	DA45406	DA44560	DA46056	DA45310	DA44568	DA44571	DA44573	DA44578	DA44584	DA45308
2.35103	1.53365	1.03265	4.73726	0.356983	0.245373	1.09796	1.33783	1.20968	0.386437	0.38018	0.693909
3.53967	0.769559	1.14443	3.18821	0.624889	0.697487	0.622908	0.436446	5.76161	0.368832	0.262732	0.337662
2.49584	1.83355		3.21581	0.35915	0.354159	0.673376	3.65982	1.1597	0.356608	0.841119	0.943914
4.36341	1.28652				0.399638
3.20589
1.2701
7.77251
2.73106
1.69094
2.22289
MEC-CIP
DA45417	DA4712	DA45406	DA44560	DA46056	DA45310	DA44568	DA44571	DA44573	DA44578	DA44584	DA45308
1.82997	2.01084	1.43054	1.22059	1.2931	1.35169	3.19742	1.69261	2.96267	1.79747	2.08041	3.4988
2.25964	1.69355	1.43905	1.3248	1.46141	1.22198	2.2372	1.32352	1.79356	1.67526	1.37177	1.70882
2.47526	2.81258	1.34616	1.19096	1.50427	1.21097	1.40439	1.16781	3.05242	2.16091	1.87946	3.02121
MEC-FOF
DA45417	DA4712	DA45406	DA44560	DA46056	DA45310	DA44568	DA44571	DA44573	DA44578	DA44584	DA45308
1.02618	4.13464e-16	0.581349	0.576849	0.663805	0.897174	0.503278	1.01827	2.4159	2.22752	2.34175	0.824508
0.860552	1.68179	0.645341	1.17119	2.77232	1.26215	1.02164	1.01197	2.83778	1.23972	0.614906	0.66371
0.823442	1.95937	1.32371	0.572236	0.940479	1.05368	1.39006	1.31106	1.10208	1.65295	0.434929	0.609933
TMP-FOF
DA45417	DA4712	DA45406	DA44560	DA46056	DA45310	DA44568	DA44571	DA44573	DA44578	DA44584	DA45308
1.35102	0.970676	3.82971	4.50396	1.33195	2.00585	2.88464	0.80876	0.194578	1.29322	0.518856	0.784636
1.01833	0.993942	1.94931	1.70406	1.78617	1.72462	2.9186	0.808983	2.1469	5.4244	6.14622	3.28677
0.952442	0.916289	3.65938	1.87919	1.71633	1.84089	2.913	0.886487	0.213367	0.153122	0.680348	3.06008
TMP-CIP
DA45417	DA4712	DA45406	DA44560	DA46056	DA45310	DA44568	DA44571	DA44573	DA44578	DA44584	DA45308
1.82997	2.01084	3.82971	1.50396	1.33195	2.00585	0.988557	1.80716	0.76225	1.4423	1.28842	1.52004
2.25964	1.49355	2.94931	1.70406	1.78617	1.72462	1.27845	5.79604	1.30865	1.3153	1.00725	1.50111
1.47526	1.81258	3.65938	1.87919	1.71633	1.84089	1.17342	1.59455	1.4999	1.18295	1.11992	1.29712
NIT-FOF
DA45417	DA4712	DA45406	DA44560	DA46056	DA45310	DA44568	DA44571	DA44573	DA44578	DA44584	DA45308
2.97644	2.79068	2.72721	2.7988	1.45134	1.67853	2.07935	0.826641	0.222183	0.190959	0.203469	1.27621
1.85931	1.64914	2.86322	3.2635	2.62457	1.21829	2.15895	0.13798	5.0556	0.454007	2.08605	0.599484
5.19958	1.48617	2.08169	5.1049	1.83649	1.40491	4.8002	2.5907	0.671323	0.103113	0.19426	0.610071
					1.57682
NIT-CIP
DA45417	DA4712	DA45406	DA44560	DA46056	DA45310	DA44568	DA44571	DA44573	DA44578	DA44584	DA45308
1.17182	2.48399	0.868856	1.04658	1.09578	2.32984	0.825793	3.34241	1.11412	1.51649	1.05088	1.19962
1.22455	1.51429	0.998893	0.929928	1.34826	1.75894	1.19865	0.995191	1.86429	1.608	2.42623	1.62715
1.75896	2.23221	1.10103	1.12788	1.12038	2.23611	1.1693	1.21951	1.0296	1.67898	1.05687	1.52606
					1.30497
FOF-CIP
DA45417	DA4712	DA45406	DA44560	DA46056	DA45310	DA44568	DA44571	DA44573	DA44578	DA44584	DA45308
1.86197	2.74703	1.36638	4.2175	1.58827	1.5436	1.06331	3.71714	1.54014	1.60698	1.47638	1.43993
1.24253	1.99665	1.65486	7.84607	1.43475	1.34998	1.5097	1.12731	1.48854	1.83341	1.3473	2.19321
2.07776	2.3361	1.43054	3.46162	1.19096	1.50427	1.00372	1.1013	1.61552	2.03129	1.15773	1.81618
		1.63303	1.81797	1.833	1.54676
		1.46354	2.86735	1.2931	1.43662
		1.43905	1.22059	1.6198	1.35169
		1.40072	2.34873	1.90451	1.4357
			8.79728	1.5153	1.22198
			3.3248	1.46141	1.37132
					1.61682
					1.4789
					1.21097
TMP-NIT
DA45417	DA4712	DA45406	DA44560	DA46056	DA45310	DA44568	DA44571	DA44573	DA44578	DA44584	DA45308
0.514	0.620014	1.36523	0.942024	1.29326	2.47024	0.0977971	0.839724	0.265259	0.936135	0.162946	0.353649
0.611386	0.535964	0.455036	2.39431	0.888583	2.50633	0.384763	0.189897	1.61588	0.0503648	2.61667	0.078669
0.504962	0.461381	2.60594	0.441625	1.35821	2.68807	0.516895	0.139396	0.855822	0.360219	0.71345	0.240613
MEC-NIT
DA45417	DA4712	DA45406	DA44560	DA46056	DA45310	DA44568	DA44571	DA44573	DA44578	DA44584	DA45308
8	8	6.46884	5.36096	8	5.38752	8	8	8	3.35816	2.06382	5.3533
8	5.79491	5.97635	8	5.15221	5.74117	8	3.34831	3.44314	5.77659	2.79378	6.05811
4.51114	6.99366	8	8	3.75471	4.6421	6.23547	8	3.59932	3.44522	8	5.68064

## Sheet: Figure S1
E. coli
AMP	GEN	CIP	CTX
1.75955	1.18104	0.0303917	0.0585579
1.75547	1.19793	0.032775	0.0673333
1.30456	1.20719	0.0346412	0.0902782
0.924999	0.888417	0.0307561	0.104744
1.30599	1.56869	0.0346007	0.107205
1.30396	1.55519	0.0321139	0.0673333
1.75621	1.21875	0.0303917	0.131395
1.30396	1.56142	0.0369359	0.0673333
1.75547	3.04853	0.0337914	0.0856549
0.615156	0.241964	0.032775	0.0862017
0.922335	0.152209	0.0339204	0.0902782
0.389959	0.216376	0.036179	0.107596
0.396104	0.26932	0.0367462	0.0906535
0.371713	0.266986	0.0363504	0.0722706
0.621322	0.296278	0.0416211	0.108767
1.75621	0.266986	0.0365501	0.0906535
0.611326	0.458086	0.0409188	0.0917609
0.250145	0.266986	0.0367834	0.108767
0.250145	0.392338	0.0365501	0.108767
			0.129405
			0.129405
P. aeruginosa
AMP	GEN	CIP	CTX
26.0279	0.358394	0.0535627	80.4114
7.04587	0.364181	0.0482878	116.204
42.2555	0.363904	0.0677459	52.8224
26.0279	0.463477	0.105584	52.8224
17.0787	0.26514	0.086288	65.3807
27.0805	0.457696	0.0677459	65.3807
9.13344	0.26514	0.0517363	66.5395
27.0805	0.468161	0.0922411	57.6027
89.0285	0.463293	0.104556	70.4431
25.9932	0.464132	0.0922411	69.5027
62.8433	0.459729	0.390555	1.78756
42.421	0.463444	0.387835	91.6772
43.0956	0.467497	0.388111	104.399
42.1722	0.5815	0.415285	103.688
63.1547	0.467497	0.363213	91.1944
62.8524	0.360274	0.413775	91.6827
63.3647	0.5815	0.416002	115.871
			104.269
			91.1944
			90.5886
			91.7577
S. aureus
AMP	GEN	CIP	CTX
92.3485	0.715025	0.14071	0.118283
27.982	0.717016	0.15431	0.100102
19.6951	1.13592	0.167481	0.108925
19.7356	0.934994	0.148407	0.109575
27.857	0.71446	0.16845	0.100686
19.913	0.729242	0.180091	0.125987
19.8089	0.717016	0.168604	0.100587
19.6304	0.715025	0.168604	0.109724
19.6441	1.16632	0.153044	0.109724
13.1787	0.516512	0.117389	0.118283
13.1787	0.693563	0.146704	0.100694
13.0432	0.38591	0.168621	0.091295
13.1787	0.50882	0.166634	0.09125
13.1075	0.346069	0.151726	0.091104
19.6411	0.38591	0.155496	0.091228
13.1249	0.516478	0.15431	0.09125
13.1787	0.692872	0.16755	0.125103
13.0432	0.50882	0.15431	0.09125
13.0432	0.346069	0.155496	0.100672
12.9128

## Sheet: Figure S2
AMP	GEN	CIP	CTX	TMP	MEC	NIT	FOF
1.47384	1.22888	0.792787	1.51918	1.55332	1.33463	1.07501	1.3331
1.0235	1.26631	0.982058	1.85488	1.2472	1.08823	1.28477	1.41983
1.50945	1.07361	0.823347	0.906377	1.2245	1.54755	1.52745	0.85408

## Sheet: Figure S3 A
ab1	ab2	species	biol_rep	conc1	conc2	id1	id2	od	relative_yield
gen	amp	eco	a	0	0	0	0	0.428	0.951
gen	amp	eco	a	0	0	0	0	0.458	1.018
gen	amp	eco	a	0	0	0	0	0.46	1.022
gen	amp	eco	a	0	0	0	0	0.458	1.018
gen	amp	eco	a	0	0	0	0	0.44	0.978
gen	amp	eco	a	0	0	0	0	0.458	1.018
gen	amp	eco	a	0	0.2	0	1	0.434	0.964
gen	amp	eco	a	0	0.4	0	2	0.423	0.94
gen	amp	eco	a	0	0.6	0	3	0.422	0.938
gen	amp	eco	a	0	0.8	0	4	0.322	0.716
gen	amp	eco	a	0	1	0	5	0.296	0.658
gen	amp	eco	a	0	1.2	0	6	0.253	0.562
gen	amp	eco	a	0	1.4	0	7	0.331	0.736
gen	amp	eco	a	0	1.6	0	8	0.155	0.344
gen	amp	eco	a	0.16	0	1	0	0.412	0.916
gen	amp	eco	a	0.16	0.2	1	1	0.272	0.604
gen	amp	eco	a	0.16	0.4	1	2	0.257	0.571
gen	amp	eco	a	0.16	0.6	1	3	0.24	0.533
gen	amp	eco	a	0.16	0.8	1	4	0.23	0.511
gen	amp	eco	a	0.16	1	1	5	0.193	0.429
gen	amp	eco	a	0.16	1.2	1	6	0.113	0.251
gen	amp	eco	a	0.16	1.4	1	7	0.093	0.207
gen	amp	eco	a	0.16	1.6	1	8	0.121	0.269
gen	amp	eco	a	0.2	0	2	0	0.29	0.644
gen	amp	eco	a	0.2	0.2	2	1	0.438	0.973
gen	amp	eco	a	0.2	0.4	2	2	0.34	0.756
gen	amp	eco	a	0.2	0.6	2	3	0.342	0.76
gen	amp	eco	a	0.2	0.8	2	4	0.214	0.476
gen	amp	eco	a	0.2	1	2	5	0.209	0.464
gen	amp	eco	a	0.2	1.2	2	6	0.083	0.184
gen	amp	eco	a	0.2	1.4	2	7	0.085	0.189
gen	amp	eco	a	0.2	1.6	2	8	0.11	0.244
gen	amp	eco	a	0.24	0	3	0	0.273	0.607
gen	amp	eco	a	0.24	0.2	3	1	0.246	0.547
gen	amp	eco	a	0.24	0.4	3	2	0.351	0.78
gen	amp	eco	a	0.24	0.6	3	3	0.206	0.458
gen	amp	eco	a	0.24	0.8	3	4	0.192	0.427
gen	amp	eco	a	0.24	1	3	5	0.201	0.447
gen	amp	eco	a	0.24	1.2	3	6	0.066	0.147
gen	amp	eco	a	0.24	1.4	3	7	0.022	0.049
gen	amp	eco	a	0.24	1.6	3	8	0.105	0.233
gen	amp	eco	a	0.28	0	4	0	0.244	0.542
gen	amp	eco	a	0.28	0.2	4	1	0.338	0.751
gen	amp	eco	a	0.28	0.4	4	2	0.227	0.504
gen	amp	eco	a	0.28	0.6	4	3	0.206	0.458
gen	amp	eco	a	0.28	0.8	4	4	0.157	0.349
gen	amp	eco	a	0.28	1	4	5	0.177	0.393
gen	amp	eco	a	0.28	1.2	4	6	0.085	0.189
gen	amp	eco	a	0.28	1.4	4	7	0.013	0.029
gen	amp	eco	a	0.28	1.6	4	8	0.017	0.038
gen	amp	eco	a	0.32	0	5	0	0.257	0.571
gen	amp	eco	a	0.32	0.2	5	1	0.267	0.593
gen	amp	eco	a	0.32	0.4	5	2	0.192	0.427
gen	amp	eco	a	0.32	0.6	5	3	0.216	0.48
gen	amp	eco	a	0.32	0.8	5	4	0.21	0.467
gen	amp	eco	a	0.32	1	5	5	0.078	0.173
gen	amp	eco	a	0.32	1.2	5	6	0.051	0.113
gen	amp	eco	a	0.32	1.4	5	7	0.003	0.007
gen	amp	eco	a	0.32	1.6	5	8	0.033	0.073
gen	amp	eco	a	0.36	0	6	0	0.232	0.516
gen	amp	eco	a	0.36	0.2	6	1	0.212	0.471
gen	amp	eco	a	0.36	0.4	6	2	0.191	0.424
gen	amp	eco	a	0.36	0.6	6	3	0.175	0.389
gen	amp	eco	a	0.36	0.8	6	4	0.163	0.362
gen	amp	eco	a	0.36	1	6	5	0.113	0.251
gen	amp	eco	a	0.36	1.2	6	6	0.094	0.209
gen	amp	eco	a	0.36	1.4	6	7	0.059	0.131
gen	amp	eco	a	0.36	1.6	6	8	0.015	0.033
gen	amp	eco	a	0.4	0	7	0	0.222	0.493
gen	amp	eco	a	0.4	0.2	7	1	0.206	0.458
gen	amp	eco	a	0.4	0.4	7	2	0.173	0.384
gen	amp	eco	a	0.4	0.6	7	3	0.179	0.398
gen	amp	eco	a	0.4	0.8	7	4	0.077	0.171
gen	amp	eco	a	0.4	1	7	5	0.038	0.084
gen	amp	eco	a	0.4	1.2	7	6	0.003	0.007
gen	amp	eco	a	0.4	1.4	7	7	0.02	0.044
gen	amp	eco	a	0.4	1.6	7	8	0.036	0.08
gen	amp	eco	a	0.44	0	8	0	0.156	0.347
gen	amp	eco	a	0.44	0.2	8	1	0.166	0.369
gen	amp	eco	a	0.44	0.4	8	2	0.187	0.416
gen	amp	eco	a	0.44	0.6	8	3	0.224	0.498
gen	amp	eco	a	0.44	0.8	8	4	0.109	0.242
gen	amp	eco	a	0.44	1	8	5	0.038	0.084
gen	amp	eco	a	0.44	1.2	8	6	0.028	0.062
gen	amp	eco	a	0.44	1.4	8	7	0.033	0.073
gen	amp	eco	a	0.44	1.6	8	8	0.097	0.216
gen	amp	eco	b	0	0	0	0	0.543	1.065
gen	amp	eco	b	0	0	0	0	0.499	0.978
gen	amp	eco	b	0	0	0	0	0.501	0.982
gen	amp	eco	b	0	0	0	0	0.491	0.963
gen	amp	eco	b	0	0	0	0	0.512	1.004
gen	amp	eco	b	0	0	0	0	0.514	1.008
gen	amp	eco	b	0	0.2	0	1	0.492	0.965
gen	amp	eco	b	0	0.4	0	2	0.491	0.963
gen	amp	eco	b	0	0.6	0	3	0.49	0.961
gen	amp	eco	b	0	0.8	0	4	0.346	0.678
gen	amp	eco	b	0	1	0	5	0.299	0.586
gen	amp	eco	b	0	1.2	0	6	0.282	0.553
gen	amp	eco	b	0	1.4	0	7	0.305	0.598
gen	amp	eco	b	0	1.6	0	8	0.195	0.382
gen	amp	eco	b	0.16	0	1	0	0.409	0.802
gen	amp	eco	b	0.16	0.2	1	1	0.3	0.588
gen	amp	eco	b	0.16	0.4	1	2	0.286	0.561
gen	amp	eco	b	0.16	0.6	1	3	0.274	0.537
gen	amp	eco	b	0.16	0.8	1	4	0.249	0.488
gen	amp	eco	b	0.16	1	1	5	0.214	0.42
gen	amp	eco	b	0.16	1.2	1	6	0.148	0.29
gen	amp	eco	b	0.16	1.4	1	7	0.148	0.29
gen	amp	eco	b	0.16	1.6	1	8	0.081	0.159
gen	amp	eco	b	0.2	0	2	0	0.32	0.627
gen	amp	eco	b	0.2	0.2	2	1	0.448	0.878
gen	amp	eco	b	0.2	0.4	2	2	0.384	0.753
gen	amp	eco	b	0.2	0.6	2	3	0.389	0.763
gen	amp	eco	b	0.2	0.8	2	4	0.236	0.463
gen	amp	eco	b	0.2	1	2	5	0.229	0.449
gen	amp	eco	b	0.2	1.2	2	6	0.135	0.265
gen	amp	eco	b	0.2	1.4	2	7	0.136	0.267
gen	amp	eco	b	0.2	1.6	2	8	0.039	0.076
gen	amp	eco	b	0.24	0	3	0	0.308	0.604
gen	amp	eco	b	0.24	0.2	3	1	0.269	0.527
gen	amp	eco	b	0.24	0.4	3	2	0.381	0.747
gen	amp	eco	b	0.24	0.6	3	3	0.225	0.441
gen	amp	eco	b	0.24	0.8	3	4	0.212	0.416
gen	amp	eco	b	0.24	1	3	5	0.228	0.447
gen	amp	eco	b	0.24	1.2	3	6	0.136	0.267
gen	amp	eco	b	0.24	1.4	3	7	0.021	0.041
gen	amp	eco	b	0.24	1.6	3	8	0.03	0.059
gen	amp	eco	b	0.28	0	4	0	0.272	0.533
gen	amp	eco	b	0.28	0.2	4	1	0.368	0.722
gen	amp	eco	b	0.28	0.4	4	2	0.246	0.482
gen	amp	eco	b	0.28	0.6	4	3	0.231	0.453
gen	amp	eco	b	0.28	0.8	4	4	0.186	0.365
gen	amp	eco	b	0.28	1	4	5	0.215	0.422
gen	amp	eco	b	0.28	1.2	4	6	0.13	0.255
gen	amp	eco	b	0.28	1.4	4	7	0.036	0.071
gen	amp	eco	b	0.28	1.6	4	8	0.016	0.031
gen	amp	eco	b	0.32	0	5	0	0.327	0.641
gen	amp	eco	b	0.32	0.2	5	1	0.274	0.537
gen	amp	eco	b	0.32	0.4	5	2	0.233	0.457
gen	amp	eco	b	0.32	0.6	5	3	0.281	0.551
gen	amp	eco	b	0.32	0.8	5	4	0.244	0.478
gen	amp	eco	b	0.32	1	5	5	0.146	0.286
gen	amp	eco	b	0.32	1.2	5	6	0.128	0.251
gen	amp	eco	b	0.32	1.4	5	7	0.008	0.016
gen	amp	eco	b	0.32	1.6	5	8	0.002	0.004
gen	amp	eco	b	0.36	0	6	0	0.3	0.588
gen	amp	eco	b	0.36	0.2	6	1	0.296	0.58
gen	amp	eco	b	0.36	0.4	6	2	0.226	0.443
gen	amp	eco	b	0.36	0.6	6	3	0.191	0.375
gen	amp	eco	b	0.36	0.8	6	4	0.277	0.543
gen	amp	eco	b	0.36	1	6	5	0.163	0.32
gen	amp	eco	b	0.36	1.2	6	6	0.074	0.145
gen	amp	eco	b	0.36	1.4	6	7	0.067	0.131
gen	amp	eco	b	0.36	1.6	6	8	0.03	0.059
gen	amp	eco	b	0.4	0	7	0	0.296	0.58
gen	amp	eco	b	0.4	0.2	7	1	0.293	0.575
gen	amp	eco	b	0.4	0.4	7	2	0.251	0.492
gen	amp	eco	b	0.4	0.6	7	3	0.223	0.437
gen	amp	eco	b	0.4	0.8	7	4	0.175	0.343
gen	amp	eco	b	0.4	1	7	5	0.143	0.28
gen	amp	eco	b	0.4	1.2	7	6	0.043	0.084
gen	amp	eco	b	0.4	1.4	7	7	0.006	0.012
gen	amp	eco	b	0.4	1.6	7	8	0.04	0.078
gen	amp	eco	b	0.44	0	8	0	0.239	0.469
gen	amp	eco	b	0.44	0.2	8	1	0.261	0.512
gen	amp	eco	b	0.44	0.4	8	2	0.243	0.476
gen	amp	eco	b	0.44	0.6	8	3	0.195	0.382
gen	amp	eco	b	0.44	0.8	8	4	0.034	0.067
gen	amp	eco	b	0.44	1	8	5	0.002	0.004
gen	amp	eco	b	0.44	1.2	8	6	0.084	0.165
gen	amp	eco	b	0.44	1.4	8	7	0.01	0.02
gen	amp	eco	b	0.44	1.6	8	8	0.001	0.002
gen	ctx	eco	a	0	0	0	0	0.518	0.925
gen	ctx	eco	a	0	0	0	0	0.564	1.007
gen	ctx	eco	a	0	0	0	0	0.573	1.023
gen	ctx	eco	a	0	0	0	0	0.562	1.004
gen	ctx	eco	a	0	0	0	0	0.561	1.002
gen	ctx	eco	a	0	0	0	0	0.585	1.045
gen	ctx	eco	a	0	0.004	0	1	0.568	1.014
gen	ctx	eco	a	0	0.008	0	2	0.469	0.838
gen	ctx	eco	a	0	0.012	0	3	0.425	0.759
gen	ctx	eco	a	0	0.016	0	4	0.328	0.586
gen	ctx	eco	a	0	0.02	0	5	0.33	0.589
gen	ctx	eco	a	0	0.024	0	6	0.284	0.507
gen	ctx	eco	a	0	0.028	0	7	0.287	0.512
gen	ctx	eco	a	0	0.032	0	8	0.258	0.461
gen	ctx	eco	a	0.16	0	1	0	0.447	0.798
gen	ctx	eco	a	0.16	0.004	1	1	0.309	0.552
gen	ctx	eco	a	0.16	0.008	1	2	0.302	0.539
gen	ctx	eco	a	0.16	0.012	1	3	0.278	0.496
gen	ctx	eco	a	0.16	0.016	1	4	0.255	0.455
gen	ctx	eco	a	0.16	0.02	1	5	0.226	0.404
gen	ctx	eco	a	0.16	0.024	1	6	0.19	0.339
gen	ctx	eco	a	0.16	0.028	1	7	0.169	0.302
gen	ctx	eco	a	0.16	0.032	1	8	0.12	0.214
gen	ctx	eco	a	0.2	0	2	0	0.303	0.541
gen	ctx	eco	a	0.2	0.004	2	1	0.476	0.85
gen	ctx	eco	a	0.2	0.008	2	2	0.33	0.589
gen	ctx	eco	a	0.2	0.012	2	3	0.283	0.505
gen	ctx	eco	a	0.2	0.016	2	4	0.234	0.418
gen	ctx	eco	a	0.2	0.02	2	5	0.179	0.32
gen	ctx	eco	a	0.2	0.024	2	6	0.127	0.227
gen	ctx	eco	a	0.2	0.028	2	7	0.097	0.173
gen	ctx	eco	a	0.2	0.032	2	8	0.103	0.184
gen	ctx	eco	a	0.24	0	3	0	0.307	0.548
gen	ctx	eco	a	0.24	0.004	3	1	0.254	0.454
gen	ctx	eco	a	0.24	0.008	3	2	0.318	0.568
gen	ctx	eco	a	0.24	0.012	3	3	0.239	0.427
gen	ctx	eco	a	0.24	0.016	3	4	0.21	0.375
gen	ctx	eco	a	0.24	0.02	3	5	0.225	0.402
gen	ctx	eco	a	0.24	0.024	3	6	0.162	0.289
gen	ctx	eco	a	0.24	0.028	3	7	0.014	0.025
gen	ctx	eco	a	0.24	0.032	3	8	0.122	0.218
gen	ctx	eco	a	0.28	0	4	0	0.281	0.502
gen	ctx	eco	a	0.28	0.004	4	1	0.337	0.602
gen	ctx	eco	a	0.28	0.008	4	2	0.248	0.443
gen	ctx	eco	a	0.28	0.012	4	3	0.222	0.396
gen	ctx	eco	a	0.28	0.016	4	4	0.191	0.341
gen	ctx	eco	a	0.28	0.02	4	5	0.184	0.329
gen	ctx	eco	a	0.28	0.024	4	6	0.119	0.212
gen	ctx	eco	a	0.28	0.028	4	7	0.046	0.082
gen	ctx	eco	a	0.28	0.032	4	8	0.08	0.143
gen	ctx	eco	a	0.32	0	5	0	0.328	0.586
gen	ctx	eco	a	0.32	0.004	5	1	0.287	0.512
gen	ctx	eco	a	0.32	0.008	5	2	0.246	0.439
gen	ctx	eco	a	0.32	0.012	5	3	0.313	0.559
gen	ctx	eco	a	0.32	0.016	5	4	0.172	0.307
gen	ctx	eco	a	0.32	0.02	5	5	0.131	0.234
gen	ctx	eco	a	0.32	0.024	5	6	0.095	0.17
gen	ctx	eco	a	0.32	0.028	5	7	0.01	0.018
gen	ctx	eco	a	0.32	0.032	5	8	0.007	0.013
gen	ctx	eco	a	0.36	0	6	0	0.282	0.504
gen	ctx	eco	a	0.36	0.004	6	1	0.224	0.4
gen	ctx	eco	a	0.36	0.008	6	2	0.242	0.432
gen	ctx	eco	a	0.36	0.012	6	3	0.197	0.352
gen	ctx	eco	a	0.36	0.016	6	4	0.184	0.329
gen	ctx	eco	a	0.36	0.02	6	5	0.059	0.105
gen	ctx	eco	a	0.36	0.024	6	6	0.033	0.059
gen	ctx	eco	a	0.36	0.028	6	7	0.007	0.013
gen	ctx	eco	a	0.36	0.032	6	8	0	0
gen	ctx	eco	a	0.4	0	7	0	0.258	0.461
gen	ctx	eco	a	0.4	0.004	7	1	0.275	0.491
gen	ctx	eco	a	0.4	0.008	7	2	0.201	0.359
gen	ctx	eco	a	0.4	0.012	7	3	0.197	0.352
gen	ctx	eco	a	0.4	0.016	7	4	0.142	0.254
gen	ctx	eco	a	0.4	0.02	7	5	0.008	0.014
gen	ctx	eco	a	0.4	0.024	7	6	0.003	0.005
gen	ctx	eco	a	0.4	0.028	7	7	0.002	0.004
gen	ctx	eco	a	0.4	0.032	7	8	0.002	0.004
gen	ctx	eco	a	0.44	0	8	0	0.202	0.361
gen	ctx	eco	a	0.44	0.004	8	1	0.241	0.43
gen	ctx	eco	a	0.44	0.008	8	2	0.227	0.405
gen	ctx	eco	a	0.44	0.012	8	3	0.159	0.284
gen	ctx	eco	a	0.44	0.016	8	4	0.131	0.234
gen	ctx	eco	a	0.44	0.02	8	5	0.002	0.004
gen	ctx	eco	a	0.44	0.024	8	6	0.001	0.002
gen	ctx	eco	a	0.44	0.028	8	7	0.003	0.005
gen	ctx	eco	a	0.44	0.032	8	8	0.007	0.013
gen	ctx	eco	b	0	0	0	0	0.563	0.928
gen	ctx	eco	b	0	0	0	0	0.655	1.079
gen	ctx	eco	b	0	0	0	0	0.631	1.04
gen	ctx	eco	b	0	0	0	0	0.577	0.951
gen	ctx	eco	b	0	0	0	0	0.62	1.021
gen	ctx	eco	b	0	0	0	0	0.594	0.979
gen	ctx	eco	b	0	0.004	0	1	0.637	1.049
gen	ctx	eco	b	0	0.008	0	2	0.463	0.763
gen	ctx	eco	b	0	0.012	0	3	0.465	0.766
gen	ctx	eco	b	0	0.016	0	4	0.339	0.558
gen	ctx	eco	b	0	0.02	0	5	0.309	0.509
gen	ctx	eco	b	0	0.024	0	6	0.302	0.498
gen	ctx	eco	b	0	0.028	0	7	0.306	0.504
gen	ctx	eco	b	0	0.032	0	8	0.298	0.491
gen	ctx	eco	b	0.16	0	1	0	0.461	0.759
gen	ctx	eco	b	0.16	0.004	1	1	0.324	0.534
gen	ctx	eco	b	0.16	0.008	1	2	0.32	0.527
gen	ctx	eco	b	0.16	0.012	1	3	0.281	0.463
gen	ctx	eco	b	0.16	0.016	1	4	0.23	0.379
gen	ctx	eco	b	0.16	0.02	1	5	0.2	0.329
gen	ctx	eco	b	0.16	0.024	1	6	0.183	0.301
gen	ctx	eco	b	0.16	0.028	1	7	0.15	0.247
gen	ctx	eco	b	0.16	0.032	1	8	0.134	0.221
gen	ctx	eco	b	0.2	0	2	0	0.322	0.53
gen	ctx	eco	b	0.2	0.004	2	1	0.496	0.817
gen	ctx	eco	b	0.2	0.008	2	2	0.316	0.521
gen	ctx	eco	b	0.2	0.012	2	3	0.285	0.47
gen	ctx	eco	b	0.2	0.016	2	4	0.246	0.405
gen	ctx	eco	b	0.2	0.02	2	5	0.15	0.247
gen	ctx	eco	b	0.2	0.024	2	6	0.141	0.232
gen	ctx	eco	b	0.2	0.028	2	7	0.089	0.147
gen	ctx	eco	b	0.2	0.032	2	8	0.081	0.133
gen	ctx	eco	b	0.24	0	3	0	0.3	0.494
gen	ctx	eco	b	0.24	0.004	3	1	0.269	0.443
gen	ctx	eco	b	0.24	0.008	3	2	0.352	0.58
gen	ctx	eco	b	0.24	0.012	3	3	0.232	0.382
gen	ctx	eco	b	0.24	0.016	3	4	0.201	0.331
gen	ctx	eco	b	0.24	0.02	3	5	0.168	0.277
gen	ctx	eco	b	0.24	0.024	3	6	0.139	0.229
gen	ctx	eco	b	0.24	0.028	3	7	0.097	0.16
gen	ctx	eco	b	0.24	0.032	3	8	0.06	0.099
gen	ctx	eco	b	0.28	0	4	0	0.286	0.471
gen	ctx	eco	b	0.28	0.004	4	1	0.322	0.53
gen	ctx	eco	b	0.28	0.008	4	2	0.265	0.437
gen	ctx	eco	b	0.28	0.012	4	3	0.233	0.384
gen	ctx	eco	b	0.28	0.016	4	4	0.177	0.292
gen	ctx	eco	b	0.28	0.02	4	5	0.241	0.397
gen	ctx	eco	b	0.28	0.024	4	6	0.162	0.267
gen	ctx	eco	b	0.28	0.028	4	7	0.044	0.072
gen	ctx	eco	b	0.28	0.032	4	8	0.092	0.152
gen	ctx	eco	b	0.32	0	5	0	0.304	0.501
gen	ctx	eco	b	0.32	0.004	5	1	0.315	0.519
gen	ctx	eco	b	0.32	0.008	5	2	0.244	0.402
gen	ctx	eco	b	0.32	0.012	5	3	0.271	0.446
gen	ctx	eco	b	0.32	0.016	5	4	0.228	0.376
gen	ctx	eco	b	0.32	0.02	5	5	0.147	0.242
gen	ctx	eco	b	0.32	0.024	5	6	0.032	0.053
gen	ctx	eco	b	0.32	0.028	5	7	0.02	0.033
gen	ctx	eco	b	0.32	0.032	5	8	0.011	0.018
gen	ctx	eco	b	0.36	0	6	0	0.295	0.486
gen	ctx	eco	b	0.36	0.004	6	1	0.28	0.461
gen	ctx	eco	b	0.36	0.008	6	2	0.242	0.399
gen	ctx	eco	b	0.36	0.012	6	3	0.236	0.389
gen	ctx	eco	b	0.36	0.016	6	4	0.142	0.234
gen	ctx	eco	b	0.36	0.02	6	5	0.139	0.229
gen	ctx	eco	b	0.36	0.024	6	6	0.035	0.058
gen	ctx	eco	b	0.36	0.028	6	7	0.007	0.012
gen	ctx	eco	b	0.36	0.032	6	8	0.008	0.013
gen	ctx	eco	b	0.4	0	7	0	0.293	0.483
gen	ctx	eco	b	0.4	0.004	7	1	0.299	0.493
gen	ctx	eco	b	0.4	0.008	7	2	0.245	0.404
gen	ctx	eco	b	0.4	0.012	7	3	0.185	0.305
gen	ctx	eco	b	0.4	0.016	7	4	0.234	0.386
gen	ctx	eco	b	0.4	0.02	7	5	0.005	0.008
gen	ctx	eco	b	0.4	0.024	7	6	0.003	0.005
gen	ctx	eco	b	0.4	0.028	7	7	0.002	0.003
gen	ctx	eco	b	0.4	0.032	7	8	0	0
gen	ctx	eco	b	0.44	0	8	0	0.262	0.432
gen	ctx	eco	b	0.44	0.004	8	1	0.274	0.451
gen	ctx	eco	b	0.44	0.008	8	2	0.264	0.435
gen	ctx	eco	b	0.44	0.012	8	3	0.346	0.57
gen	ctx	eco	b	0.44	0.016	8	4	0.081	0.133
gen	ctx	eco	b	0.44	0.02	8	5	0.013	0.021
gen	ctx	eco	b	0.44	0.024	8	6	0.128	0.211
gen	ctx	eco	b	0.44	0.028	8	7	0.005	0.008
gen	ctx	eco	b	0.44	0.032	8	8	0.001	0.002
gen	amp	eco	c	0	0	0	0	0.532	1.051
gen	amp	eco	c	0	0	0	0	0.494	0.976
gen	amp	eco	c	0	0	0	0	0.491	0.97
gen	amp	eco	c	0	0	0	0	0.547	1.081
gen	amp	eco	c	0	0	0	0	0.494	0.976
gen	amp	eco	c	0	0	0	0	0.479	0.947
gen	amp	eco	c	0	0.2	0	1	0.541	1.069
gen	amp	eco	c	0	0.4	0	2	0.558	1.103
gen	amp	eco	c	0	0.6	0	3	0.567	1.121
gen	amp	eco	c	0	0.8	0	4	0.512	1.012
gen	amp	eco	c	0	1	0	5	0.482	0.953
gen	amp	eco	c	0	1.2	0	6	0.401	0.792
gen	amp	eco	c	0	1.4	0	7	0.489	0.966
gen	amp	eco	c	0	1.6	0	8	0.413	0.816
gen	amp	eco	c	0.16	0	1	0	0.471	0.931
gen	amp	eco	c	0.16	0.2	1	1	0.323	0.638
gen	amp	eco	c	0.16	0.4	1	2	0.308	0.609
gen	amp	eco	c	0.16	0.6	1	3	0.313	0.619
gen	amp	eco	c	0.16	0.8	1	4	0.295	0.583
gen	amp	eco	c	0.16	1	1	5	0.309	0.611
gen	amp	eco	c	0.16	1.2	1	6	0.342	0.676
gen	amp	eco	c	0.16	1.4	1	7	0.296	0.585
gen	amp	eco	c	0.16	1.6	1	8	0.28	0.553
gen	amp	eco	c	0.2	0	2	0	0.312	0.617
gen	amp	eco	c	0.2	0.2	2	1	0.496	0.98
gen	amp	eco	c	0.2	0.4	2	2	0.411	0.812
gen	amp	eco	c	0.2	0.6	2	3	0.409	0.808
gen	amp	eco	c	0.2	0.8	2	4	0.276	0.545
gen	amp	eco	c	0.2	1	2	5	0.389	0.769
gen	amp	eco	c	0.2	1.2	2	6	0.273	0.54
gen	amp	eco	c	0.2	1.4	2	7	0.258	0.51
gen	amp	eco	c	0.2	1.6	2	8	0.233	0.46
gen	amp	eco	c	0.24	0	3	0	0.289	0.571
gen	amp	eco	c	0.24	0.2	3	1	0.283	0.559
gen	amp	eco	c	0.24	0.4	3	2	0.449	0.887
gen	amp	eco	c	0.24	0.6	3	3	0.264	0.522
gen	amp	eco	c	0.24	0.8	3	4	0.267	0.528
gen	amp	eco	c	0.24	1	3	5	0.274	0.542
gen	amp	eco	c	0.24	1.2	3	6	0.252	0.498
gen	amp	eco	c	0.24	1.4	3	7	0.197	0.389
gen	amp	eco	c	0.24	1.6	3	8	0.157	0.31
gen	amp	eco	c	0.28	0	4	0	0.282	0.557
gen	amp	eco	c	0.28	0.2	4	1	0.348	0.688
gen	amp	eco	c	0.28	0.4	4	2	0.243	0.48
gen	amp	eco	c	0.28	0.6	4	3	0.245	0.484
gen	amp	eco	c	0.28	0.8	4	4	0.242	0.478
gen	amp	eco	c	0.28	1	4	5	0.182	0.36
gen	amp	eco	c	0.28	1.2	4	6	0.203	0.401
gen	amp	eco	c	0.28	1.4	4	7	0.274	0.542
gen	amp	eco	c	0.28	1.6	4	8	0.136	0.269
gen	amp	eco	c	0.32	0	5	0	0.319	0.63
gen	amp	eco	c	0.32	0.2	5	1	0.366	0.723
gen	amp	eco	c	0.32	0.4	5	2	0.267	0.528
gen	amp	eco	c	0.32	0.6	5	3	0.341	0.674
gen	amp	eco	c	0.32	0.8	5	4	0.268	0.53
gen	amp	eco	c	0.32	1	5	5	0.206	0.407
gen	amp	eco	c	0.32	1.2	5	6	0.174	0.344
gen	amp	eco	c	0.32	1.4	5	7	0.21	0.415
gen	amp	eco	c	0.32	1.6	5	8	0.109	0.215
gen	amp	eco	c	0.36	0	6	0	0.286	0.565
gen	amp	eco	c	0.36	0.2	6	1	0.261	0.516
gen	amp	eco	c	0.36	0.4	6	2	0.218	0.431
gen	amp	eco	c	0.36	0.6	6	3	0.228	0.451
gen	amp	eco	c	0.36	0.8	6	4	0.244	0.482
gen	amp	eco	c	0.36	1	6	5	0.184	0.364
gen	amp	eco	c	0.36	1.2	6	6	0.208	0.411
gen	amp	eco	c	0.36	1.4	6	7	0.162	0.32
gen	amp	eco	c	0.36	1.6	6	8	0.145	0.287
gen	amp	eco	c	0.4	0	7	0	0.275	0.543
gen	amp	eco	c	0.4	0.2	7	1	0.267	0.528
gen	amp	eco	c	0.4	0.4	7	2	0.211	0.417
gen	amp	eco	c	0.4	0.6	7	3	0.202	0.399
gen	amp	eco	c	0.4	0.8	7	4	0.205	0.405
gen	amp	eco	c	0.4	1	7	5	0.261	0.516
gen	amp	eco	c	0.4	1.2	7	6	0.236	0.466
gen	amp	eco	c	0.4	1.4	7	7	0.177	0.35
gen	amp	eco	c	0.4	1.6	7	8	0.143	0.283
gen	amp	eco	c	0.44	0	8	0	0.221	0.437
gen	amp	eco	c	0.44	0.2	8	1	0.197	0.389
gen	amp	eco	c	0.44	0.4	8	2	0.197	0.389
gen	amp	eco	c	0.44	0.6	8	3	0.286	0.565
gen	amp	eco	c	0.44	0.8	8	4	0.203	0.401
gen	amp	eco	c	0.44	1	8	5	0.118	0.233
gen	amp	eco	c	0.44	1.2	8	6	0.213	0.421
gen	amp	eco	c	0.44	1.4	8	7	0.148	0.292
gen	amp	eco	c	0.44	1.6	8	8	0.159	0.314
gen	ctx	eco	c	0	0	0	0	0.559	0.951
gen	ctx	eco	c	0	0	0	0	0.617	1.049
gen	ctx	eco	c	0	0	0	0	0.617	1.049
gen	ctx	eco	c	0	0	0	0	0.594	1.01
gen	ctx	eco	c	0	0	0	0	0.587	0.998
gen	ctx	eco	c	0	0	0	0	0.551	0.937
gen	ctx	eco	c	0	0.004	0	1	0.588	1
gen	ctx	eco	c	0	0.008	0	2	0.484	0.823
gen	ctx	eco	c	0	0.012	0	3	0.403	0.685
gen	ctx	eco	c	0	0.016	0	4	0.333	0.566
gen	ctx	eco	c	0	0.02	0	5	0.3	0.51
gen	ctx	eco	c	0	0.024	0	6	0.327	0.556
gen	ctx	eco	c	0	0.028	0	7	0.313	0.532
gen	ctx	eco	c	0	0.032	0	8	0.212	0.361
gen	ctx	eco	c	0.16	0	1	0	0.457	0.777
gen	ctx	eco	c	0.16	0.004	1	1	0.329	0.56
gen	ctx	eco	c	0.16	0.008	1	2	0.3	0.51
gen	ctx	eco	c	0.16	0.012	1	3	0.306	0.52
gen	ctx	eco	c	0.16	0.016	1	4	0.267	0.454
gen	ctx	eco	c	0.16	0.02	1	5	0.21	0.357
gen	ctx	eco	c	0.16	0.024	1	6	0.199	0.338
gen	ctx	eco	c	0.16	0.028	1	7	0.077	0.131
gen	ctx	eco	c	0.16	0.032	1	8	0.053	0.09
gen	ctx	eco	c	0.2	0	2	0	0.321	0.546
gen	ctx	eco	c	0.2	0.004	2	1	0.514	0.874
gen	ctx	eco	c	0.2	0.008	2	2	0.334	0.568
gen	ctx	eco	c	0.2	0.012	2	3	0.305	0.519
gen	ctx	eco	c	0.2	0.016	2	4	0.238	0.405
gen	ctx	eco	c	0.2	0.02	2	5	0.172	0.293
gen	ctx	eco	c	0.2	0.024	2	6	0.095	0.162
gen	ctx	eco	c	0.2	0.028	2	7	0.121	0.206
gen	ctx	eco	c	0.2	0.032	2	8	0.175	0.298
gen	ctx	eco	c	0.24	0	3	0	0.301	0.512
gen	ctx	eco	c	0.24	0.004	3	1	0.191	0.325
gen	ctx	eco	c	0.24	0.008	3	2	0.39	0.663
gen	ctx	eco	c	0.24	0.012	3	3	0.256	0.435
gen	ctx	eco	c	0.24	0.016	3	4	0.198	0.337
gen	ctx	eco	c	0.24	0.02	3	5	0.196	0.333
gen	ctx	eco	c	0.24	0.024	3	6	0.104	0.177
gen	ctx	eco	c	0.24	0.028	3	7	0.126	0.214
gen	ctx	eco	c	0.24	0.032	3	8	0.02	0.034
gen	ctx	eco	c	0.28	0	4	0	0.281	0.478
gen	ctx	eco	c	0.28	0.004	4	1	0.321	0.546
gen	ctx	eco	c	0.28	0.008	4	2	0.272	0.463
gen	ctx	eco	c	0.28	0.012	4	3	0.243	0.413
gen	ctx	eco	c	0.28	0.016	4	4	0.183	0.311
gen	ctx	eco	c	0.28	0.02	4	5	0.187	0.318
gen	ctx	eco	c	0.28	0.024	4	6	0.156	0.265
gen	ctx	eco	c	0.28	0.028	4	7	0.06	0.102
gen	ctx	eco	c	0.28	0.032	4	8	0.006	0.01
gen	ctx	eco	c	0.32	0	5	0	0.3	0.51
gen	ctx	eco	c	0.32	0.004	5	1	0.285	0.485
gen	ctx	eco	c	0.32	0.008	5	2	0.235	0.4
gen	ctx	eco	c	0.32	0.012	5	3	0.264	0.449
gen	ctx	eco	c	0.32	0.016	5	4	0.181	0.308
gen	ctx	eco	c	0.32	0.02	5	5	0.153	0.26
gen	ctx	eco	c	0.32	0.024	5	6	0.115	0.196
gen	ctx	eco	c	0.32	0.028	5	7	0.013	0.022
gen	ctx	eco	c	0.32	0.032	5	8	0.003	0.005
gen	ctx	eco	c	0.36	0	6	0	0.277	0.471
gen	ctx	eco	c	0.36	0.004	6	1	0.257	0.437
gen	ctx	eco	c	0.36	0.008	6	2	0.22	0.374
gen	ctx	eco	c	0.36	0.012	6	3	0.204	0.347
gen	ctx	eco	c	0.36	0.016	6	4	0.188	0.32
gen	ctx	eco	c	0.36	0.02	6	5	0.064	0.109
gen	ctx	eco	c	0.36	0.024	6	6	0.027	0.046
gen	ctx	eco	c	0.36	0.028	6	7	0.008	0.014
gen	ctx	eco	c	0.36	0.032	6	8	0.006	0.01
gen	ctx	eco	c	0.4	0	7	0	0.26	0.442
gen	ctx	eco	c	0.4	0.004	7	1	0.256	0.435
gen	ctx	eco	c	0.4	0.008	7	2	0.223	0.379
gen	ctx	eco	c	0.4	0.012	7	3	0.174	0.296
gen	ctx	eco	c	0.4	0.016	7	4	0.201	0.342
gen	ctx	eco	c	0.4	0.02	7	5	0.113	0.192
gen	ctx	eco	c	0.4	0.024	7	6	0.132	0.224
gen	ctx	eco	c	0.4	0.028	7	7	0	0
gen	ctx	eco	c	0.4	0.032	7	8	0.001	0.002
gen	ctx	eco	c	0.44	0	8	0	0.253	0.43
gen	ctx	eco	c	0.44	0.004	8	1	0.222	0.378
gen	ctx	eco	c	0.44	0.008	8	2	0.258	0.439
gen	ctx	eco	c	0.44	0.012	8	3	0.165	0.281
gen	ctx	eco	c	0.44	0.016	8	4	0.072	0.122
gen	ctx	eco	c	0.44	0.02	8	5	0.002	0.003
gen	ctx	eco	c	0.44	0.024	8	6	0.001	0.002
gen	ctx	eco	c	0.44	0.028	8	7	0.016	0.027
gen	ctx	eco	c	0.44	0.032	8	8	0.006	0.01
amp	ctx	eco	a	0	0	0	0	0.51	0.959
amp	ctx	eco	a	0	0	0	0	0.525	0.987
amp	ctx	eco	a	0	0	0	0	0.557	1.047
amp	ctx	eco	a	0	0	0	0	0.546	1.026
amp	ctx	eco	a	0	0	0	0	0.53	0.996
amp	ctx	eco	a	0	0	0	0	0.526	0.989
amp	ctx	eco	a	0	0.004	0	1	0.564	1.06
amp	ctx	eco	a	0	0.008	0	2	0.483	0.908
amp	ctx	eco	a	0	0.012	0	3	0.488	0.917
amp	ctx	eco	a	0	0.016	0	4	0.344	0.647
amp	ctx	eco	a	0	0.02	0	5	0.3	0.564
amp	ctx	eco	a	0	0.024	0	6	0.268	0.504
amp	ctx	eco	a	0	0.028	0	7	0.293	0.551
amp	ctx	eco	a	0	0.032	0	8	0.223	0.419
amp	ctx	eco	a	0.2	0	1	0	0.538	1.011
amp	ctx	eco	a	0.2	0.004	1	1	0.533	1.002
amp	ctx	eco	a	0.2	0.008	1	2	0.432	0.812
amp	ctx	eco	a	0.2	0.012	1	3	0.32	0.602
amp	ctx	eco	a	0.2	0.016	1	4	0.313	0.588
amp	ctx	eco	a	0.2	0.02	1	5	0.294	0.553
amp	ctx	eco	a	0.2	0.024	1	6	0.306	0.575
amp	ctx	eco	a	0.2	0.028	1	7	0.229	0.43
amp	ctx	eco	a	0.2	0.032	1	8	0.217	0.408
amp	ctx	eco	a	0.4	0	2	0	0.518	0.974
amp	ctx	eco	a	0.4	0.004	2	1	0.59	1.109
amp	ctx	eco	a	0.4	0.008	2	2	0.373	0.701
amp	ctx	eco	a	0.4	0.012	2	3	0.387	0.727
amp	ctx	eco	a	0.4	0.016	2	4	0.302	0.568
amp	ctx	eco	a	0.4	0.02	2	5	0.32	0.602
amp	ctx	eco	a	0.4	0.024	2	6	0.255	0.479
amp	ctx	eco	a	0.4	0.028	2	7	0.261	0.491
amp	ctx	eco	a	0.4	0.032	2	8	0.274	0.515
amp	ctx	eco	a	0.6	0	3	0	0.501	0.942
amp	ctx	eco	a	0.6	0.004	3	1	0.396	0.744
amp	ctx	eco	a	0.6	0.008	3	2	0.471	0.885
amp	ctx	eco	a	0.6	0.012	3	3	0.314	0.59
amp	ctx	eco	a	0.6	0.016	3	4	0.31	0.583
amp	ctx	eco	a	0.6	0.02	3	5	0.297	0.558
amp	ctx	eco	a	0.6	0.024	3	6	0.275	0.517
amp	ctx	eco	a	0.6	0.028	3	7	0.254	0.477
amp	ctx	eco	a	0.6	0.032	3	8	0.206	0.387
amp	ctx	eco	a	0.8	0	4	0	0.497	0.934
amp	ctx	eco	a	0.8	0.004	4	1	0.549	1.032
amp	ctx	eco	a	0.8	0.008	4	2	0.329	0.618
amp	ctx	eco	a	0.8	0.012	4	3	0.315	0.592
amp	ctx	eco	a	0.8	0.016	4	4	0.301	0.566
amp	ctx	eco	a	0.8	0.02	4	5	0.367	0.69
amp	ctx	eco	a	0.8	0.024	4	6	0.238	0.447
amp	ctx	eco	a	0.8	0.028	4	7	0.251	0.472
amp	ctx	eco	a	0.8	0.032	4	8	0.3	0.564
amp	ctx	eco	a	1	0	5	0	0.469	0.882
amp	ctx	eco	a	1	0.004	5	1	0.439	0.825
amp	ctx	eco	a	1	0.008	5	2	0.362	0.68
amp	ctx	eco	a	1	0.012	5	3	0.341	0.641
amp	ctx	eco	a	1	0.016	5	4	0.322	0.605
amp	ctx	eco	a	1	0.02	5	5	0.221	0.415
amp	ctx	eco	a	1	0.024	5	6	0.231	0.434
amp	ctx	eco	a	1	0.028	5	7	0.255	0.479
amp	ctx	eco	a	1	0.032	5	8	0.182	0.342
amp	ctx	eco	a	1.2	0	6	0	0.5	0.94
amp	ctx	eco	a	1.2	0.004	6	1	0.286	0.538
amp	ctx	eco	a	1.2	0.008	6	2	0.33	0.62
amp	ctx	eco	a	1.2	0.012	6	3	0.279	0.524
amp	ctx	eco	a	1.2	0.016	6	4	0.358	0.673
amp	ctx	eco	a	1.2	0.02	6	5	0.201	0.378
amp	ctx	eco	a	1.2	0.024	6	6	0.381	0.716
amp	ctx	eco	a	1.2	0.028	6	7	0.114	0.214
amp	ctx	eco	a	1.2	0.032	6	8	0.259	0.487
amp	ctx	eco	a	1.4	0	7	0	0.322	0.605
amp	ctx	eco	a	1.4	0.004	7	1	0.379	0.712
amp	ctx	eco	a	1.4	0.008	7	2	0.267	0.502
amp	ctx	eco	a	1.4	0.012	7	3	0.267	0.502
amp	ctx	eco	a	1.4	0.016	7	4	0.222	0.417
amp	ctx	eco	a	1.4	0.02	7	5	0.295	0.555
amp	ctx	eco	a	1.4	0.024	7	6	0.25	0.47
amp	ctx	eco	a	1.4	0.028	7	7	0.026	0.049
amp	ctx	eco	a	1.4	0.032	7	8	0.024	0.045
amp	ctx	eco	a	1.6	0	8	0	0.321	0.603
amp	ctx	eco	a	1.6	0.004	8	1	0.267	0.502
amp	ctx	eco	a	1.6	0.008	8	2	0.277	0.521
amp	ctx	eco	a	1.6	0.012	8	3	0.348	0.654
amp	ctx	eco	a	1.6	0.016	8	4	0.269	0.506
amp	ctx	eco	a	1.6	0.02	8	5	0.193	0.363
amp	ctx	eco	a	1.6	0.024	8	6	0.044	0.083
amp	ctx	eco	a	1.6	0.028	8	7	0.077	0.145
amp	ctx	eco	a	1.6	0.032	8	8	0.024	0.045
cip	ctx	eco	a	0	0	0	0	0.547	1.019
cip	ctx	eco	a	0	0	0	0	0.541	1.007
cip	ctx	eco	a	0	0	0	0	0.538	1.002
cip	ctx	eco	a	0	0	0	0	0.549	1.022
cip	ctx	eco	a	0	0	0	0	0.521	0.97
cip	ctx	eco	a	0	0	0	0	0.525	0.978
cip	ctx	eco	a	0	0.004	0	1	0.554	1.032
cip	ctx	eco	a	0	0.008	0	2	0.501	0.933
cip	ctx	eco	a	0	0.012	0	3	0.439	0.818
cip	ctx	eco	a	0	0.016	0	4	0.336	0.626
cip	ctx	eco	a	0	0.02	0	5	0.308	0.574
cip	ctx	eco	a	0	0.024	0	6	0.295	0.549
cip	ctx	eco	a	0	0.028	0	7	0.267	0.497
cip	ctx	eco	a	0	0.032	0	8	0.235	0.438
cip	ctx	eco	a	0.001	0	1	0	0.56	1.043
cip	ctx	eco	a	0.001	0.004	1	1	0.49	0.912
cip	ctx	eco	a	0.001	0.008	1	2	0.443	0.825
cip	ctx	eco	a	0.001	0.012	1	3	0.318	0.592
cip	ctx	eco	a	0.001	0.016	1	4	0.334	0.622
cip	ctx	eco	a	0.001	0.02	1	5	0.296	0.551
cip	ctx	eco	a	0.001	0.024	1	6	0.306	0.57
cip	ctx	eco	a	0.001	0.028	1	7	0.263	0.49
cip	ctx	eco	a	0.001	0.032	1	8	0.214	0.399
cip	ctx	eco	a	0.0015	0	2	0	0.473	0.881
cip	ctx	eco	a	0.0015	0.004	2	1	0.63	1.173
cip	ctx	eco	a	0.0015	0.008	2	2	0.443	0.825
cip	ctx	eco	a	0.0015	0.012	2	3	0.43	0.801
cip	ctx	eco	a	0.0015	0.016	2	4	0.312	0.581
cip	ctx	eco	a	0.0015	0.02	2	5	0.269	0.501
cip	ctx	eco	a	0.0015	0.024	2	6	0.299	0.557
cip	ctx	eco	a	0.0015	0.028	2	7	0.249	0.464
cip	ctx	eco	a	0.0015	0.032	2	8	0.234	0.436
cip	ctx	eco	a	0.002	0	3	0	0.443	0.825
cip	ctx	eco	a	0.002	0.004	3	1	0.437	0.814
cip	ctx	eco	a	0.002	0.008	3	2	0.531	0.989
cip	ctx	eco	a	0.002	0.012	3	3	0.338	0.629
cip	ctx	eco	a	0.002	0.016	3	4	0.315	0.587
cip	ctx	eco	a	0.002	0.02	3	5	0.273	0.508
cip	ctx	eco	a	0.002	0.024	3	6	0.267	0.497
cip	ctx	eco	a	0.002	0.028	3	7	0.212	0.395
cip	ctx	eco	a	0.002	0.032	3	8	0.192	0.358
cip	ctx	eco	a	0.0025	0	4	0	0.44	0.819
cip	ctx	eco	a	0.0025	0.004	4	1	0.553	1.03
cip	ctx	eco	a	0.0025	0.008	4	2	0.346	0.644
cip	ctx	eco	a	0.0025	0.012	4	3	0.321	0.598
cip	ctx	eco	a	0.0025	0.016	4	4	0.282	0.525
cip	ctx	eco	a	0.0025	0.02	4	5	0.27	0.503
cip	ctx	eco	a	0.0025	0.024	4	6	0.242	0.451
cip	ctx	eco	a	0.0025	0.028	4	7	0.205	0.382
cip	ctx	eco	a	0.0025	0.032	4	8	0.176	0.328
cip	ctx	eco	a	0.003	0	5	0	0.495	0.922
cip	ctx	eco	a	0.003	0.004	5	1	0.511	0.952
cip	ctx	eco	a	0.003	0.008	5	2	0.331	0.616
cip	ctx	eco	a	0.003	0.012	5	3	0.387	0.721
cip	ctx	eco	a	0.003	0.016	5	4	0.284	0.529
cip	ctx	eco	a	0.003	0.02	5	5	0.277	0.516
cip	ctx	eco	a	0.003	0.024	5	6	0.229	0.426
cip	ctx	eco	a	0.003	0.028	5	7	0.186	0.346
cip	ctx	eco	a	0.003	0.032	5	8	0.178	0.331
cip	ctx	eco	a	0.0035	0	6	0	0.493	0.918
cip	ctx	eco	a	0.0035	0.004	6	1	0.418	0.778
cip	ctx	eco	a	0.0035	0.008	6	2	0.33	0.615
cip	ctx	eco	a	0.0035	0.012	6	3	0.299	0.557
cip	ctx	eco	a	0.0035	0.016	6	4	0.265	0.493
cip	ctx	eco	a	0.0035	0.02	6	5	0.209	0.389
cip	ctx	eco	a	0.0035	0.024	6	6	0.286	0.533
cip	ctx	eco	a	0.0035	0.028	6	7	0.187	0.348
cip	ctx	eco	a	0.0035	0.032	6	8	0.181	0.337
cip	ctx	eco	a	0.004	0	7	0	0.437	0.814
cip	ctx	eco	a	0.004	0.004	7	1	0.445	0.829
cip	ctx	eco	a	0.004	0.008	7	2	0.272	0.507
cip	ctx	eco	a	0.004	0.012	7	3	0.255	0.475
cip	ctx	eco	a	0.004	0.016	7	4	0.254	0.473
cip	ctx	eco	a	0.004	0.02	7	5	0.263	0.49
cip	ctx	eco	a	0.004	0.024	7	6	0.212	0.395
cip	ctx	eco	a	0.004	0.028	7	7	0.191	0.356
cip	ctx	eco	a	0.004	0.032	7	8	0.108	0.201
cip	ctx	eco	a	0.0045	0	8	0	0.299	0.557
cip	ctx	eco	a	0.0045	0.004	8	1	0.284	0.529
cip	ctx	eco	a	0.0045	0.008	8	2	0.266	0.495
cip	ctx	eco	a	0.0045	0.012	8	3	0.269	0.501
cip	ctx	eco	a	0.0045	0.016	8	4	0.199	0.371
cip	ctx	eco	a	0.0045	0.02	8	5	0.228	0.425
cip	ctx	eco	a	0.0045	0.024	8	6	0.142	0.264
cip	ctx	eco	a	0.0045	0.028	8	7	0.151	0.281
cip	ctx	eco	a	0.0045	0.032	8	8	0.088	0.164
gen	cip	eco	a	0	0	0	0	0.531	0.974
gen	cip	eco	a	0	0	0	0	0.518	0.95
gen	cip	eco	a	0	0	0	0	0.519	0.952
gen	cip	eco	a	0	0	0	0	0.542	0.994
gen	cip	eco	a	0	0	0	0	0.56	1.028
gen	cip	eco	a	0	0	0	0	0.6	1.101
gen	cip	eco	a	0	0.001	0	1	0.479	0.879
gen	cip	eco	a	0	0.0015	0	2	0.455	0.835
gen	cip	eco	a	0	0.002	0	3	0.457	0.839
gen	cip	eco	a	0	0.0025	0	4	0.433	0.794
gen	cip	eco	a	0	0.003	0	5	0.395	0.725
gen	cip	eco	a	0	0.0035	0	6	0.35	0.642
gen	cip	eco	a	0	0.004	0	7	0.435	0.798
gen	cip	eco	a	0	0.0045	0	8	0.337	0.618
gen	cip	eco	a	0.16	0	1	0	0.432	0.793
gen	cip	eco	a	0.16	0.001	1	1	0.321	0.589
gen	cip	eco	a	0.16	0.0015	1	2	0.305	0.56
gen	cip	eco	a	0.16	0.002	1	3	0.286	0.525
gen	cip	eco	a	0.16	0.0025	1	4	0.292	0.536
gen	cip	eco	a	0.16	0.003	1	5	0.279	0.512
gen	cip	eco	a	0.16	0.0035	1	6	0.262	0.481
gen	cip	eco	a	0.16	0.004	1	7	0.259	0.475
gen	cip	eco	a	0.16	0.0045	1	8	0.266	0.488
gen	cip	eco	a	0.2	0	2	0	0.306	0.561
gen	cip	eco	a	0.2	0.001	2	1	0.449	0.824
gen	cip	eco	a	0.2	0.0015	2	2	0.371	0.681
gen	cip	eco	a	0.2	0.002	2	3	0.38	0.697
gen	cip	eco	a	0.2	0.0025	2	4	0.266	0.488
gen	cip	eco	a	0.2	0.003	2	5	0.34	0.624
gen	cip	eco	a	0.2	0.0035	2	6	0.261	0.479
gen	cip	eco	a	0.2	0.004	2	7	0.269	0.494
gen	cip	eco	a	0.2	0.0045	2	8	0.286	0.525
gen	cip	eco	a	0.24	0	3	0	0.284	0.521
gen	cip	eco	a	0.24	0.001	3	1	0.273	0.501
gen	cip	eco	a	0.24	0.0015	3	2	0.377	0.692
gen	cip	eco	a	0.24	0.002	3	3	0.268	0.492
gen	cip	eco	a	0.24	0.0025	3	4	0.262	0.481
gen	cip	eco	a	0.24	0.003	3	5	0.306	0.561
gen	cip	eco	a	0.24	0.0035	3	6	0.255	0.468
gen	cip	eco	a	0.24	0.004	3	7	0.183	0.336
gen	cip	eco	a	0.24	0.0045	3	8	0.224	0.411
gen	cip	eco	a	0.28	0	4	0	0.287	0.527
gen	cip	eco	a	0.28	0.001	4	1	0.338	0.62
gen	cip	eco	a	0.28	0.0015	4	2	0.252	0.462
gen	cip	eco	a	0.28	0.002	4	3	0.243	0.446
gen	cip	eco	a	0.28	0.0025	4	4	0.28	0.514
gen	cip	eco	a	0.28	0.003	4	5	0.246	0.451
gen	cip	eco	a	0.28	0.0035	4	6	0.252	0.462
gen	cip	eco	a	0.28	0.004	4	7	0.068	0.125
gen	cip	eco	a	0.28	0.0045	4	8	0.14	0.257
gen	cip	eco	a	0.32	0	5	0	0.31	0.569
gen	cip	eco	a	0.32	0.001	5	1	0.297	0.545
gen	cip	eco	a	0.32	0.0015	5	2	0.271	0.497
gen	cip	eco	a	0.32	0.002	5	3	0.248	0.455
gen	cip	eco	a	0.32	0.0025	5	4	0.221	0.406
gen	cip	eco	a	0.32	0.003	5	5	0.217	0.398
gen	cip	eco	a	0.32	0.0035	5	6	0.034	0.062
gen	cip	eco	a	0.32	0.004	5	7	0.038	0.07
gen	cip	eco	a	0.32	0.0045	5	8	0.002	0.004
gen	cip	eco	a	0.36	0	6	0	0.27	0.495
gen	cip	eco	a	0.36	0.001	6	1	0.205	0.376
gen	cip	eco	a	0.36	0.0015	6	2	0.24	0.44
gen	cip	eco	a	0.36	0.002	6	3	0.268	0.492
gen	cip	eco	a	0.36	0.0025	6	4	0.216	0.396
gen	cip	eco	a	0.36	0.003	6	5	0.2	0.367
gen	cip	eco	a	0.36	0.0035	6	6	0.192	0.352
gen	cip	eco	a	0.36	0.004	6	7	0.13	0.239
gen	cip	eco	a	0.36	0.0045	6	8	0.003	0.006
gen	cip	eco	a	0.4	0	7	0	0.213	0.391
gen	cip	eco	a	0.4	0.001	7	1	0.245	0.45
gen	cip	eco	a	0.4	0.0015	7	2	0.221	0.406
gen	cip	eco	a	0.4	0.002	7	3	0.223	0.409
gen	cip	eco	a	0.4	0.0025	7	4	0.181	0.332
gen	cip	eco	a	0.4	0.003	7	5	0.009	0.017
gen	cip	eco	a	0.4	0.0035	7	6	0.008	0.015
gen	cip	eco	a	0.4	0.004	7	7	0.002	0.004
gen	cip	eco	a	0.4	0.0045	7	8	0	0
gen	cip	eco	a	0.44	0	8	0	0.224	0.411
gen	cip	eco	a	0.44	0.001	8	1	0.232	0.426
gen	cip	eco	a	0.44	0.0015	8	2	0.223	0.409
gen	cip	eco	a	0.44	0.002	8	3	0.156	0.286
gen	cip	eco	a	0.44	0.0025	8	4	0.164	0.301
gen	cip	eco	a	0.44	0.003	8	5	0.048	0.088
gen	cip	eco	a	0.44	0.0035	8	6	0.003	0.006
gen	cip	eco	a	0.44	0.004	8	7	0.005	0.009
gen	cip	eco	a	0.44	0.0045	8	8	0.001	0.002
amp	cip	eco	b	0	0	0	0	0.558	1.055
amp	cip	eco	b	0	0	0	0	0.485	0.917
amp	cip	eco	b	0	0	0	0	0.504	0.953
amp	cip	eco	b	0	0	0	0	0.547	1.034
amp	cip	eco	b	0	0	0	0	0.525	0.992
amp	cip	eco	b	0	0	0	0	0.554	1.047
amp	cip	eco	b	0	0.001	0	1	0.453	0.856
amp	cip	eco	b	0	0.0015	0	2	0.554	1.047
amp	cip	eco	b	0	0.002	0	3	0.549	1.038
amp	cip	eco	b	0	0.0025	0	4	0.423	0.8
amp	cip	eco	b	0	0.003	0	5	0.359	0.679
amp	cip	eco	b	0	0.0035	0	6	0.339	0.641
amp	cip	eco	b	0	0.004	0	7	0.453	0.856
amp	cip	eco	b	0	0.0045	0	8	0.357	0.675
amp	cip	eco	b	0.2	0	1	0	0.576	1.089
amp	cip	eco	b	0.2	0.001	1	1	0.484	0.915
amp	cip	eco	b	0.2	0.0015	1	2	0.52	0.983
amp	cip	eco	b	0.2	0.002	1	3	0.43	0.813
amp	cip	eco	b	0.2	0.0025	1	4	0.419	0.792
amp	cip	eco	b	0.2	0.003	1	5	0.361	0.682
amp	cip	eco	b	0.2	0.0035	1	6	0.383	0.724
amp	cip	eco	b	0.2	0.004	1	7	0.331	0.626
amp	cip	eco	b	0.2	0.0045	1	8	0.354	0.669
amp	cip	eco	b	0.4	0	2	0	0.5	0.945
amp	cip	eco	b	0.4	0.001	2	1	0.601	1.136
amp	cip	eco	b	0.4	0.0015	2	2	0.514	0.972
amp	cip	eco	b	0.4	0.002	2	3	0.545	1.03
amp	cip	eco	b	0.4	0.0025	2	4	0.385	0.728
amp	cip	eco	b	0.4	0.003	2	5	0.513	0.97
amp	cip	eco	b	0.4	0.0035	2	6	0.34	0.643
amp	cip	eco	b	0.4	0.004	2	7	0.354	0.669
amp	cip	eco	b	0.4	0.0045	2	8	0.448	0.847
amp	cip	eco	b	0.6	0	3	0	0.501	0.947
amp	cip	eco	b	0.6	0.001	3	1	0.485	0.917
amp	cip	eco	b	0.6	0.0015	3	2	0.526	0.994
amp	cip	eco	b	0.6	0.002	3	3	0.421	0.796
amp	cip	eco	b	0.6	0.0025	3	4	0.387	0.732
amp	cip	eco	b	0.6	0.003	3	5	0.538	1.017
amp	cip	eco	b	0.6	0.0035	3	6	0.345	0.652
amp	cip	eco	b	0.6	0.004	3	7	0.388	0.733
amp	cip	eco	b	0.6	0.0045	3	8	0.301	0.569
amp	cip	eco	b	0.8	0	4	0	0.487	0.921
amp	cip	eco	b	0.8	0.001	4	1	0.579	1.095
amp	cip	eco	b	0.8	0.0015	4	2	0.442	0.836
amp	cip	eco	b	0.8	0.002	4	3	0.391	0.739
amp	cip	eco	b	0.8	0.0025	4	4	0.376	0.711
amp	cip	eco	b	0.8	0.003	4	5	0.486	0.919
amp	cip	eco	b	0.8	0.0035	4	6	0.312	0.59
amp	cip	eco	b	0.8	0.004	4	7	0.388	0.733
amp	cip	eco	b	0.8	0.0045	4	8	0.291	0.55
amp	cip	eco	b	1	0	5	0	0.504	0.953
amp	cip	eco	b	1	0.001	5	1	0.569	1.076
amp	cip	eco	b	1	0.0015	5	2	0.46	0.87
amp	cip	eco	b	1	0.002	5	3	0.543	1.026
amp	cip	eco	b	1	0.0025	5	4	0.478	0.904
amp	cip	eco	b	1	0.003	5	5	0.293	0.554
amp	cip	eco	b	1	0.0035	5	6	0.262	0.495
amp	cip	eco	b	1	0.004	5	7	0.358	0.677
amp	cip	eco	b	1	0.0045	5	8	0.292	0.552
amp	cip	eco	b	1.2	0	6	0	0.549	1.038
amp	cip	eco	b	1.2	0.001	6	1	0.39	0.737
amp	cip	eco	b	1.2	0.0015	6	2	0.353	0.667
amp	cip	eco	b	1.2	0.002	6	3	0.364	0.688
amp	cip	eco	b	1.2	0.0025	6	4	0.383	0.724
amp	cip	eco	b	1.2	0.003	6	5	0.283	0.535
amp	cip	eco	b	1.2	0.0035	6	6	0.298	0.563
amp	cip	eco	b	1.2	0.004	6	7	0.238	0.45
amp	cip	eco	b	1.2	0.0045	6	8	0.181	0.342
amp	cip	eco	b	1.4	0	7	0	0.388	0.733
amp	cip	eco	b	1.4	0.001	7	1	0.394	0.745
amp	cip	eco	b	1.4	0.0015	7	2	0.344	0.65
amp	cip	eco	b	1.4	0.002	7	3	0.346	0.654
amp	cip	eco	b	1.4	0.0025	7	4	0.293	0.554
amp	cip	eco	b	1.4	0.003	7	5	0.298	0.563
amp	cip	eco	b	1.4	0.0035	7	6	0.261	0.493
amp	cip	eco	b	1.4	0.004	7	7	0.19	0.359
amp	cip	eco	b	1.4	0.0045	7	8	0.178	0.336
amp	cip	eco	b	1.6	0	8	0	0.342	0.647
amp	cip	eco	b	1.6	0.001	8	1	0.312	0.59
amp	cip	eco	b	1.6	0.0015	8	2	0.319	0.603
amp	cip	eco	b	1.6	0.002	8	3	0.332	0.628
amp	cip	eco	b	1.6	0.0025	8	4	0.22	0.416
amp	cip	eco	b	1.6	0.003	8	5	0.261	0.493
amp	cip	eco	b	1.6	0.0035	8	6	0.171	0.323
amp	cip	eco	b	1.6	0.004	8	7	0.163	0.308
amp	cip	eco	b	1.6	0.0045	8	8	0.138	0.261
amp	ctx	eco	b	0	0	0	0	0.527	0.963
amp	ctx	eco	b	0	0	0	0	0.572	1.046
amp	ctx	eco	b	0	0	0	0	0.56	1.024
amp	ctx	eco	b	0	0	0	0	0.555	1.015
amp	ctx	eco	b	0	0	0	0	0.541	0.989
amp	ctx	eco	b	0	0	0	0	0.528	0.965
amp	ctx	eco	b	0	0.004	0	1	0.582	1.064
amp	ctx	eco	b	0	0.008	0	2	0.505	0.923
amp	ctx	eco	b	0	0.012	0	3	0.439	0.803
amp	ctx	eco	b	0	0.016	0	4	0.363	0.664
amp	ctx	eco	b	0	0.02	0	5	0.311	0.569
amp	ctx	eco	b	0	0.024	0	6	0.278	0.508
amp	ctx	eco	b	0	0.028	0	7	0.298	0.545
amp	ctx	eco	b	0	0.032	0	8	0.246	0.45
amp	ctx	eco	b	0.2	0	1	0	0.572	1.046
amp	ctx	eco	b	0.2	0.004	1	1	0.532	0.973
amp	ctx	eco	b	0.2	0.008	1	2	0.487	0.89
amp	ctx	eco	b	0.2	0.012	1	3	0.344	0.629
amp	ctx	eco	b	0.2	0.016	1	4	0.328	0.6
amp	ctx	eco	b	0.2	0.02	1	5	0.27	0.494
amp	ctx	eco	b	0.2	0.024	1	6	0.304	0.556
amp	ctx	eco	b	0.2	0.028	1	7	0.229	0.419
amp	ctx	eco	b	0.2	0.032	1	8	0.217	0.397
amp	ctx	eco	b	0.4	0	2	0	0.542	0.991
amp	ctx	eco	b	0.4	0.004	2	1	0.619	1.132
amp	ctx	eco	b	0.4	0.008	2	2	0.404	0.739
amp	ctx	eco	b	0.4	0.012	2	3	0.361	0.66
amp	ctx	eco	b	0.4	0.016	2	4	0.298	0.545
amp	ctx	eco	b	0.4	0.02	2	5	0.274	0.501
amp	ctx	eco	b	0.4	0.024	2	6	0.252	0.461
amp	ctx	eco	b	0.4	0.028	2	7	0.247	0.452
amp	ctx	eco	b	0.4	0.032	2	8	0.322	0.589
amp	ctx	eco	b	0.6	0	3	0	0.535	0.978
amp	ctx	eco	b	0.6	0.004	3	1	0.45	0.823
amp	ctx	eco	b	0.6	0.008	3	2	0.464	0.848
amp	ctx	eco	b	0.6	0.012	3	3	0.324	0.592
amp	ctx	eco	b	0.6	0.016	3	4	0.32	0.585
amp	ctx	eco	b	0.6	0.02	3	5	0.295	0.539
amp	ctx	eco	b	0.6	0.024	3	6	0.276	0.505
amp	ctx	eco	b	0.6	0.028	3	7	0.262	0.479
amp	ctx	eco	b	0.6	0.032	3	8	0.249	0.455
amp	ctx	eco	b	0.8	0	4	0	0.515	0.941
amp	ctx	eco	b	0.8	0.004	4	1	0.54	0.987
amp	ctx	eco	b	0.8	0.008	4	2	0.356	0.651
amp	ctx	eco	b	0.8	0.012	4	3	0.321	0.587
amp	ctx	eco	b	0.8	0.016	4	4	0.322	0.589
amp	ctx	eco	b	0.8	0.02	4	5	0.294	0.537
amp	ctx	eco	b	0.8	0.024	4	6	0.239	0.437
amp	ctx	eco	b	0.8	0.028	4	7	0.285	0.521
amp	ctx	eco	b	0.8	0.032	4	8	0.198	0.362
amp	ctx	eco	b	1	0	5	0	0.49	0.896
amp	ctx	eco	b	1	0.004	5	1	0.415	0.759
amp	ctx	eco	b	1	0.008	5	2	0.369	0.675
amp	ctx	eco	b	1	0.012	5	3	0.346	0.633
amp	ctx	eco	b	1	0.016	5	4	0.323	0.59
amp	ctx	eco	b	1	0.02	5	5	0.233	0.426
amp	ctx	eco	b	1	0.024	5	6	0.229	0.419
amp	ctx	eco	b	1	0.028	5	7	0.23	0.42
amp	ctx	eco	b	1	0.032	5	8	0.071	0.13
amp	ctx	eco	b	1.2	0	6	0	0.506	0.925
amp	ctx	eco	b	1.2	0.004	6	1	0.297	0.543
amp	ctx	eco	b	1.2	0.008	6	2	0.327	0.598
amp	ctx	eco	b	1.2	0.012	6	3	0.282	0.516
amp	ctx	eco	b	1.2	0.016	6	4	0.326	0.596
amp	ctx	eco	b	1.2	0.02	6	5	0.204	0.373
amp	ctx	eco	b	1.2	0.024	6	6	0.265	0.484
amp	ctx	eco	b	1.2	0.028	6	7	0.141	0.258
amp	ctx	eco	b	1.2	0.032	6	8	0.075	0.137
amp	ctx	eco	b	1.4	0	7	0	0.382	0.698
amp	ctx	eco	b	1.4	0.004	7	1	0.366	0.669
amp	ctx	eco	b	1.4	0.008	7	2	0.279	0.51
amp	ctx	eco	b	1.4	0.012	7	3	0.29	0.53
amp	ctx	eco	b	1.4	0.016	7	4	0.207	0.378
amp	ctx	eco	b	1.4	0.02	7	5	0.134	0.245
amp	ctx	eco	b	1.4	0.024	7	6	0.07	0.128
amp	ctx	eco	b	1.4	0.028	7	7	0.093	0.17
amp	ctx	eco	b	1.4	0.032	7	8	0.013	0.024
amp	ctx	eco	b	1.6	0	8	0	0.357	0.653
amp	ctx	eco	b	1.6	0.004	8	1	0.288	0.527
amp	ctx	eco	b	1.6	0.008	8	2	0.296	0.541
amp	ctx	eco	b	1.6	0.012	8	3	0.332	0.607
amp	ctx	eco	b	1.6	0.016	8	4	0.265	0.484
amp	ctx	eco	b	1.6	0.02	8	5	0.101	0.185
amp	ctx	eco	b	1.6	0.024	8	6	0.252	0.461
amp	ctx	eco	b	1.6	0.028	8	7	0.014	0.026
amp	ctx	eco	b	1.6	0.032	8	8	0.022	0.04
cip	ctx	eco	b	0	0	0	0	0.569	0.99
cip	ctx	eco	b	0	0	0	0	0.594	1.033
cip	ctx	eco	b	0	0	0	0	0.591	1.028
cip	ctx	eco	b	0	0	0	0	0.546	0.95
cip	ctx	eco	b	0	0	0	0	0.565	0.983
cip	ctx	eco	b	0	0	0	0	0.585	1.017
cip	ctx	eco	b	0	0.004	0	1	0.576	1.002
cip	ctx	eco	b	0	0.008	0	2	0.573	0.997
cip	ctx	eco	b	0	0.012	0	3	0.551	0.958
cip	ctx	eco	b	0	0.016	0	4	0.369	0.642
cip	ctx	eco	b	0	0.02	0	5	0.295	0.513
cip	ctx	eco	b	0	0.024	0	6	0.297	0.517
cip	ctx	eco	b	0	0.028	0	7	0.327	0.569
cip	ctx	eco	b	0	0.032	0	8	0.245	0.426
cip	ctx	eco	b	0.001	0	1	0	0.586	1.019
cip	ctx	eco	b	0.001	0.004	1	1	0.527	0.917
cip	ctx	eco	b	0.001	0.008	1	2	0.468	0.814
cip	ctx	eco	b	0.001	0.012	1	3	0.356	0.619
cip	ctx	eco	b	0.001	0.016	1	4	0.348	0.605
cip	ctx	eco	b	0.001	0.02	1	5	0.26	0.452
cip	ctx	eco	b	0.001	0.024	1	6	0.309	0.537
cip	ctx	eco	b	0.001	0.028	1	7	0.255	0.443
cip	ctx	eco	b	0.001	0.032	1	8	0.214	0.372
cip	ctx	eco	b	0.0015	0	2	0	0.523	0.91
cip	ctx	eco	b	0.0015	0.004	2	1	0.571	0.993
cip	ctx	eco	b	0.0015	0.008	2	2	0.409	0.711
cip	ctx	eco	b	0.0015	0.012	2	3	0.483	0.84
cip	ctx	eco	b	0.0015	0.016	2	4	0.293	0.51
cip	ctx	eco	b	0.0015	0.02	2	5	0.312	0.543
cip	ctx	eco	b	0.0015	0.024	2	6	0.299	0.52
cip	ctx	eco	b	0.0015	0.028	2	7	0.243	0.423
cip	ctx	eco	b	0.0015	0.032	2	8	0.243	0.423
cip	ctx	eco	b	0.002	0	3	0	0.48	0.835
cip	ctx	eco	b	0.002	0.004	3	1	0.437	0.76
cip	ctx	eco	b	0.002	0.008	3	2	0.518	0.901
cip	ctx	eco	b	0.002	0.012	3	3	0.33	0.574
cip	ctx	eco	b	0.002	0.016	3	4	0.339	0.59
cip	ctx	eco	b	0.002	0.02	3	5	0.273	0.475
cip	ctx	eco	b	0.002	0.024	3	6	0.249	0.433
cip	ctx	eco	b	0.002	0.028	3	7	0.23	0.4
cip	ctx	eco	b	0.002	0.032	3	8	0.196	0.341
cip	ctx	eco	b	0.0025	0	4	0	0.447	0.777
cip	ctx	eco	b	0.0025	0.004	4	1	0.563	0.979
cip	ctx	eco	b	0.0025	0.008	4	2	0.369	0.642
cip	ctx	eco	b	0.0025	0.012	4	3	0.298	0.518
cip	ctx	eco	b	0.0025	0.016	4	4	0.312	0.543
cip	ctx	eco	b	0.0025	0.02	4	5	0.3	0.522
cip	ctx	eco	b	0.0025	0.024	4	6	0.253	0.44
cip	ctx	eco	b	0.0025	0.028	4	7	0.227	0.395
cip	ctx	eco	b	0.0025	0.032	4	8	0.165	0.287
cip	ctx	eco	b	0.003	0	5	0	0.496	0.863
cip	ctx	eco	b	0.003	0.004	5	1	0.573	0.997
cip	ctx	eco	b	0.003	0.008	5	2	0.383	0.666
cip	ctx	eco	b	0.003	0.012	5	3	0.363	0.631
cip	ctx	eco	b	0.003	0.016	5	4	0.272	0.473
cip	ctx	eco	b	0.003	0.02	5	5	0.23	0.4
cip	ctx	eco	b	0.003	0.024	5	6	0.191	0.332
cip	ctx	eco	b	0.003	0.028	5	7	0.22	0.383
cip	ctx	eco	b	0.003	0.032	5	8	0.196	0.341
cip	ctx	eco	b	0.0035	0	6	0	0.537	0.934
cip	ctx	eco	b	0.0035	0.004	6	1	0.395	0.687
cip	ctx	eco	b	0.0035	0.008	6	2	0.34	0.591
cip	ctx	eco	b	0.0035	0.012	6	3	0.29	0.504
cip	ctx	eco	b	0.0035	0.016	6	4	0.249	0.433
cip	ctx	eco	b	0.0035	0.02	6	5	0.202	0.351
cip	ctx	eco	b	0.0035	0.024	6	6	0.198	0.344
cip	ctx	eco	b	0.0035	0.028	6	7	0.153	0.266
cip	ctx	eco	b	0.0035	0.032	6	8	0.188	0.327
cip	ctx	eco	b	0.004	0	7	0	0.442	0.769
cip	ctx	eco	b	0.004	0.004	7	1	0.451	0.784
cip	ctx	eco	b	0.004	0.008	7	2	0.314	0.546
cip	ctx	eco	b	0.004	0.012	7	3	0.256	0.445
cip	ctx	eco	b	0.004	0.016	7	4	0.209	0.363
cip	ctx	eco	b	0.004	0.02	7	5	0.254	0.442
cip	ctx	eco	b	0.004	0.024	7	6	0.198	0.344
cip	ctx	eco	b	0.004	0.028	7	7	0.125	0.217
cip	ctx	eco	b	0.004	0.032	7	8	0.076	0.132
cip	ctx	eco	b	0.0045	0	8	0	0.345	0.6
cip	ctx	eco	b	0.0045	0.004	8	1	0.296	0.515
cip	ctx	eco	b	0.0045	0.008	8	2	0.285	0.496
cip	ctx	eco	b	0.0045	0.012	8	3	0.28	0.487
cip	ctx	eco	b	0.0045	0.016	8	4	0.209	0.363
cip	ctx	eco	b	0.0045	0.02	8	5	0.215	0.374
cip	ctx	eco	b	0.0045	0.024	8	6	0.105	0.183
cip	ctx	eco	b	0.0045	0.028	8	7	0.135	0.235
cip	ctx	eco	b	0.0045	0.032	8	8	0.055	0.096
gen	cip	eco	b	0	0	0	0	0.529	0.946
gen	cip	eco	b	0	0	0	0	0.563	1.007
gen	cip	eco	b	0	0	0	0	0.542	0.97
gen	cip	eco	b	0	0	0	0	0.527	0.943
gen	cip	eco	b	0	0	0	0	0.586	1.048
gen	cip	eco	b	0	0	0	0	0.607	1.086
gen	cip	eco	b	0	0.001	0	1	0.468	0.837
gen	cip	eco	b	0	0.0015	0	2	0.559	1
gen	cip	eco	b	0	0.002	0	3	0.53	0.948
gen	cip	eco	b	0	0.0025	0	4	0.43	0.769
gen	cip	eco	b	0	0.003	0	5	0.373	0.667
gen	cip	eco	b	0	0.0035	0	6	0.359	0.642
gen	cip	eco	b	0	0.004	0	7	0.426	0.762
gen	cip	eco	b	0	0.0045	0	8	0.361	0.646
gen	cip	eco	b	0.16	0	1	0	0.464	0.83
gen	cip	eco	b	0.16	0.001	1	1	0.321	0.574
gen	cip	eco	b	0.16	0.0015	1	2	0.307	0.549
gen	cip	eco	b	0.16	0.002	1	3	0.317	0.567
gen	cip	eco	b	0.16	0.0025	1	4	0.273	0.488
gen	cip	eco	b	0.16	0.003	1	5	0.287	0.513
gen	cip	eco	b	0.16	0.0035	1	6	0.311	0.556
gen	cip	eco	b	0.16	0.004	1	7	0.274	0.49
gen	cip	eco	b	0.16	0.0045	1	8	0.287	0.513
gen	cip	eco	b	0.2	0	2	0	0.309	0.553
gen	cip	eco	b	0.2	0.001	2	1	0.425	0.76
gen	cip	eco	b	0.2	0.0015	2	2	0.348	0.623
gen	cip	eco	b	0.2	0.002	2	3	0.315	0.564
gen	cip	eco	b	0.2	0.0025	2	4	0.273	0.488
gen	cip	eco	b	0.2	0.003	2	5	0.288	0.515
gen	cip	eco	b	0.2	0.0035	2	6	0.282	0.504
gen	cip	eco	b	0.2	0.004	2	7	0.276	0.494
gen	cip	eco	b	0.2	0.0045	2	8	0.196	0.351
gen	cip	eco	b	0.24	0	3	0	0.294	0.526
gen	cip	eco	b	0.24	0.001	3	1	0.288	0.515
gen	cip	eco	b	0.24	0.0015	3	2	0.366	0.655
gen	cip	eco	b	0.24	0.002	3	3	0.273	0.488
gen	cip	eco	b	0.24	0.0025	3	4	0.279	0.499
gen	cip	eco	b	0.24	0.003	3	5	0.318	0.569
gen	cip	eco	b	0.24	0.0035	3	6	0.259	0.463
gen	cip	eco	b	0.24	0.004	3	7	0.157	0.281
gen	cip	eco	b	0.24	0.0045	3	8	0.038	0.068
gen	cip	eco	b	0.28	0	4	0	0.284	0.508
gen	cip	eco	b	0.28	0.001	4	1	0.333	0.596
gen	cip	eco	b	0.28	0.0015	4	2	0.247	0.442
gen	cip	eco	b	0.28	0.002	4	3	0.267	0.478
gen	cip	eco	b	0.28	0.0025	4	4	0.238	0.426
gen	cip	eco	b	0.28	0.003	4	5	0.229	0.41
gen	cip	eco	b	0.28	0.0035	4	6	0.233	0.417
gen	cip	eco	b	0.28	0.004	4	7	0.084	0.15
gen	cip	eco	b	0.28	0.0045	4	8	0.088	0.157
gen	cip	eco	b	0.32	0	5	0	0.296	0.53
gen	cip	eco	b	0.32	0.001	5	1	0.307	0.549
gen	cip	eco	b	0.32	0.0015	5	2	0.239	0.428
gen	cip	eco	b	0.32	0.002	5	3	0.285	0.51
gen	cip	eco	b	0.32	0.0025	5	4	0.283	0.506
gen	cip	eco	b	0.32	0.003	5	5	0.22	0.394
gen	cip	eco	b	0.32	0.0035	5	6	0.118	0.211
gen	cip	eco	b	0.32	0.004	5	7	0.031	0.055
gen	cip	eco	b	0.32	0.0045	5	8	0.006	0.011
gen	cip	eco	b	0.36	0	6	0	0.245	0.438
gen	cip	eco	b	0.36	0.001	6	1	0.28	0.501
gen	cip	eco	b	0.36	0.0015	6	2	0.237	0.424
gen	cip	eco	b	0.36	0.002	6	3	0.24	0.429
gen	cip	eco	b	0.36	0.0025	6	4	0.164	0.293
gen	cip	eco	b	0.36	0.003	6	5	0.17	0.304
gen	cip	eco	b	0.36	0.0035	6	6	0.053	0.095
gen	cip	eco	b	0.36	0.004	6	7	0.091	0.163
gen	cip	eco	b	0.36	0.0045	6	8	0.003	0.005
gen	cip	eco	b	0.4	0	7	0	0.22	0.394
gen	cip	eco	b	0.4	0.001	7	1	0.239	0.428
gen	cip	eco	b	0.4	0.0015	7	2	0.235	0.42
gen	cip	eco	b	0.4	0.002	7	3	0.001	0.002
gen	cip	eco	b	0.4	0.0025	7	4	0.189	0.338
gen	cip	eco	b	0.4	0.003	7	5	0.055	0.098
gen	cip	eco	b	0.4	0.0035	7	6	0.125	0.224
gen	cip	eco	b	0.4	0.004	7	7	0.001	0.002
gen	cip	eco	b	0.4	0.0045	7	8	0.12	0.215
gen	cip	eco	b	0.44	0	8	0	0.234	0.419
gen	cip	eco	b	0.44	0.001	8	1	0.166	0.297
gen	cip	eco	b	0.44	0.0015	8	2	0.197	0.352
gen	cip	eco	b	0.44	0.002	8	3	0.005	0.009
gen	cip	eco	b	0.44	0.0025	8	4	0.253	0.453
gen	cip	eco	b	0.44	0.003	8	5	0.022	0.039
gen	cip	eco	b	0.44	0.0035	8	6	0.001	0.002
gen	cip	eco	b	0.44	0.004	8	7	0.002	0.004
gen	cip	eco	b	0.44	0.0045	8	8	0.004	0.007
amp	cip	eco	c	0	0	0	0	0.528	0.945
amp	cip	eco	c	0	0	0	0	0.588	1.052
amp	cip	eco	c	0	0	0	0	0.55	0.984
amp	cip	eco	c	0	0	0	0	0.583	1.043
amp	cip	eco	c	0	0	0	0	0.561	1.004
amp	cip	eco	c	0	0	0	0	0.543	0.971
amp	cip	eco	c	0	0.001	0	1	0.495	0.886
amp	cip	eco	c	0	0.0015	0	2	0.526	0.941
amp	cip	eco	c	0	0.002	0	3	0.552	0.987
amp	cip	eco	c	0	0.0025	0	4	0.457	0.818
amp	cip	eco	c	0	0.003	0	5	0.429	0.767
amp	cip	eco	c	0	0.0035	0	6	0.373	0.667
amp	cip	eco	c	0	0.004	0	7	0.488	0.873
amp	cip	eco	c	0	0.0045	0	8	0.342	0.612
amp	cip	eco	c	0.2	0	1	0	0.574	1.027
amp	cip	eco	c	0.2	0.001	1	1	0.501	0.896
amp	cip	eco	c	0.2	0.0015	1	2	0.476	0.852
amp	cip	eco	c	0.2	0.002	1	3	0.48	0.859
amp	cip	eco	c	0.2	0.0025	1	4	0.443	0.792
amp	cip	eco	c	0.2	0.003	1	5	0.442	0.791
amp	cip	eco	c	0.2	0.0035	1	6	0.354	0.633
amp	cip	eco	c	0.2	0.004	1	7	0.377	0.674
amp	cip	eco	c	0.2	0.0045	1	8	0.356	0.637
amp	cip	eco	c	0.4	0	2	0	0.546	0.977
amp	cip	eco	c	0.4	0.001	2	1	0.57	1.02
amp	cip	eco	c	0.4	0.0015	2	2	0.542	0.97
amp	cip	eco	c	0.4	0.002	2	3	0.539	0.964
amp	cip	eco	c	0.4	0.0025	2	4	0.448	0.801
amp	cip	eco	c	0.4	0.003	2	5	0.501	0.896
amp	cip	eco	c	0.4	0.0035	2	6	0.384	0.687
amp	cip	eco	c	0.4	0.004	2	7	0.375	0.671
amp	cip	eco	c	0.4	0.0045	2	8	0.505	0.903
amp	cip	eco	c	0.6	0	3	0	0.559	1
amp	cip	eco	c	0.6	0.001	3	1	0.453	0.81
amp	cip	eco	c	0.6	0.0015	3	2	0.593	1.061
amp	cip	eco	c	0.6	0.002	3	3	0.455	0.814
amp	cip	eco	c	0.6	0.0025	3	4	0.411	0.735
amp	cip	eco	c	0.6	0.003	3	5	0.562	1.005
amp	cip	eco	c	0.6	0.0035	3	6	0.361	0.646
amp	cip	eco	c	0.6	0.004	3	7	0.455	0.814
amp	cip	eco	c	0.6	0.0045	3	8	0.332	0.594
amp	cip	eco	c	0.8	0	4	0	0.51	0.912
amp	cip	eco	c	0.8	0.001	4	1	0.576	1.03
amp	cip	eco	c	0.8	0.0015	4	2	0.447	0.8
amp	cip	eco	c	0.8	0.002	4	3	0.423	0.757
amp	cip	eco	c	0.8	0.0025	4	4	0.413	0.739
amp	cip	eco	c	0.8	0.003	4	5	0.485	0.868
amp	cip	eco	c	0.8	0.0035	4	6	0.357	0.639
amp	cip	eco	c	0.8	0.004	4	7	0.395	0.707
amp	cip	eco	c	0.8	0.0045	4	8	0.323	0.578
amp	cip	eco	c	1	0	5	0	0.507	0.907
amp	cip	eco	c	1	0.001	5	1	0.499	0.893
amp	cip	eco	c	1	0.0015	5	2	0.45	0.805
amp	cip	eco	c	1	0.002	5	3	0.609	1.089
amp	cip	eco	c	1	0.0025	5	4	0.464	0.83
amp	cip	eco	c	1	0.003	5	5	0.365	0.653
amp	cip	eco	c	1	0.0035	5	6	0.365	0.653
amp	cip	eco	c	1	0.004	5	7	0.373	0.667
amp	cip	eco	c	1	0.0045	5	8	0.317	0.567
amp	cip	eco	c	1.2	0	6	0	0.476	0.852
amp	cip	eco	c	1.2	0.001	6	1	0.406	0.726
amp	cip	eco	c	1.2	0.0015	6	2	0.423	0.757
amp	cip	eco	c	1.2	0.002	6	3	0.359	0.642
amp	cip	eco	c	1.2	0.0025	6	4	0.405	0.725
amp	cip	eco	c	1.2	0.003	6	5	0.334	0.597
amp	cip	eco	c	1.2	0.0035	6	6	0.324	0.58
amp	cip	eco	c	1.2	0.004	6	7	0.265	0.474
amp	cip	eco	c	1.2	0.0045	6	8	0.262	0.469
amp	cip	eco	c	1.4	0	7	0	0.39	0.698
amp	cip	eco	c	1.4	0.001	7	1	0.363	0.649
amp	cip	eco	c	1.4	0.0015	7	2	0.35	0.626
amp	cip	eco	c	1.4	0.002	7	3	0.348	0.623
amp	cip	eco	c	1.4	0.0025	7	4	0.268	0.479
amp	cip	eco	c	1.4	0.003	7	5	0.334	0.597
amp	cip	eco	c	1.4	0.0035	7	6	0.299	0.535
amp	cip	eco	c	1.4	0.004	7	7	0.197	0.352
amp	cip	eco	c	1.4	0.0045	7	8	0.203	0.363
amp	cip	eco	c	1.6	0	8	0	0.376	0.673
amp	cip	eco	c	1.6	0.001	8	1	0.329	0.589
amp	cip	eco	c	1.6	0.0015	8	2	0.311	0.556
amp	cip	eco	c	1.6	0.002	8	3	0.327	0.585
amp	cip	eco	c	1.6	0.0025	8	4	0.237	0.424
amp	cip	eco	c	1.6	0.003	8	5	0.302	0.54
amp	cip	eco	c	1.6	0.0035	8	6	0.213	0.381
amp	cip	eco	c	1.6	0.004	8	7	0.203	0.363
amp	cip	eco	c	1.6	0.0045	8	8	0.164	0.293
amp	ctx	eco	c	0	0	0	0	0.593	1.044
amp	ctx	eco	c	0	0	0	0	0.564	0.993
amp	ctx	eco	c	0	0	0	0	0.55	0.968
amp	ctx	eco	c	0	0	0	0	0.571	1.005
amp	ctx	eco	c	0	0	0	0	0.55	0.968
amp	ctx	eco	c	0	0	0	0	0.579	1.019
amp	ctx	eco	c	0	0.004	0	1	0.522	0.919
amp	ctx	eco	c	0	0.008	0	2	0.509	0.896
amp	ctx	eco	c	0	0.012	0	3	0.508	0.894
amp	ctx	eco	c	0	0.016	0	4	0.372	0.655
amp	ctx	eco	c	0	0.02	0	5	0.318	0.56
amp	ctx	eco	c	0	0.024	0	6	0.315	0.555
amp	ctx	eco	c	0	0.028	0	7	0.306	0.539
amp	ctx	eco	c	0	0.032	0	8	0.225	0.396
amp	ctx	eco	c	0.2	0	1	0	0.596	1.049
amp	ctx	eco	c	0.2	0.004	1	1	0.541	0.952
amp	ctx	eco	c	0.2	0.008	1	2	0.444	0.782
amp	ctx	eco	c	0.2	0.012	1	3	0.352	0.62
amp	ctx	eco	c	0.2	0.016	1	4	0.32	0.563
amp	ctx	eco	c	0.2	0.02	1	5	0.311	0.548
amp	ctx	eco	c	0.2	0.024	1	6	0.29	0.511
amp	ctx	eco	c	0.2	0.028	1	7	0.219	0.386
amp	ctx	eco	c	0.2	0.032	1	8	0.234	0.412
amp	ctx	eco	c	0.4	0	2	0	0.582	1.025
amp	ctx	eco	c	0.4	0.004	2	1	0.587	1.033
amp	ctx	eco	c	0.4	0.008	2	2	0.434	0.764
amp	ctx	eco	c	0.4	0.012	2	3	0.359	0.632
amp	ctx	eco	c	0.4	0.016	2	4	0.313	0.551
amp	ctx	eco	c	0.4	0.02	2	5	0.284	0.5
amp	ctx	eco	c	0.4	0.024	2	6	0.258	0.454
amp	ctx	eco	c	0.4	0.028	2	7	0.241	0.424
amp	ctx	eco	c	0.4	0.032	2	8	0.304	0.535
amp	ctx	eco	c	0.6	0	3	0	0.506	0.891
amp	ctx	eco	c	0.6	0.004	3	1	0.456	0.803
amp	ctx	eco	c	0.6	0.008	3	2	0.462	0.813
amp	ctx	eco	c	0.6	0.012	3	3	0.358	0.63
amp	ctx	eco	c	0.6	0.016	3	4	0.366	0.644
amp	ctx	eco	c	0.6	0.02	3	5	0.327	0.576
amp	ctx	eco	c	0.6	0.024	3	6	0.245	0.431
amp	ctx	eco	c	0.6	0.028	3	7	0.278	0.489
amp	ctx	eco	c	0.6	0.032	3	8	0.226	0.398
amp	ctx	eco	c	0.8	0	4	0	0.514	0.905
amp	ctx	eco	c	0.8	0.008	4	2	0.37	0.651
amp	ctx	eco	c	0.8	0.012	4	3	0.334	0.588
amp	ctx	eco	c	0.8	0.016	4	4	0.285	0.502
amp	ctx	eco	c	0.8	0.024	4	6	0.233	0.41
amp	ctx	eco	c	0.8	0.028	4	7	0.27	0.475
amp	ctx	eco	c	0.8	0.032	4	8	0.126	0.222
amp	ctx	eco	c	1	0	5	0	0.559	0.984
amp	ctx	eco	c	1	0.004	5	1	0.384	0.676
amp	ctx	eco	c	1	0.008	5	2	0.354	0.623
amp	ctx	eco	c	1	0.012	5	3	0.357	0.629
amp	ctx	eco	c	1	0.016	5	4	0.304	0.535
amp	ctx	eco	c	1	0.02	5	5	0.215	0.379
amp	ctx	eco	c	1	0.024	5	6	0.237	0.417
amp	ctx	eco	c	1	0.028	5	7	0.187	0.329
amp	ctx	eco	c	1	0.032	5	8	0.068	0.12
amp	ctx	eco	c	1.2	0	6	0	0.555	0.977
amp	ctx	eco	c	1.2	0.004	6	1	0.342	0.602
amp	ctx	eco	c	1.2	0.008	6	2	0.357	0.629
amp	ctx	eco	c	1.2	0.012	6	3	0.309	0.544
amp	ctx	eco	c	1.2	0.016	6	4	0.347	0.611
amp	ctx	eco	c	1.2	0.02	6	5	0.214	0.377
amp	ctx	eco	c	1.2	0.024	6	6	0.219	0.386
amp	ctx	eco	c	1.2	0.028	6	7	0.162	0.285
amp	ctx	eco	c	1.2	0.032	6	8	0.288	0.507
amp	ctx	eco	c	1.4	0	7	0	0.379	0.667
amp	ctx	eco	c	1.4	0.004	7	1	0.395	0.695
amp	ctx	eco	c	1.4	0.008	7	2	0.267	0.47
amp	ctx	eco	c	1.4	0.012	7	3	0.25	0.44
amp	ctx	eco	c	1.4	0.016	7	4	0.307	0.54
amp	ctx	eco	c	1.4	0.02	7	5	0.209	0.368
amp	ctx	eco	c	1.4	0.024	7	6	0.243	0.428
amp	ctx	eco	c	1.4	0.028	7	7	0.013	0.023
amp	ctx	eco	c	1.4	0.032	7	8	0.021	0.037
amp	ctx	eco	c	1.6	0	8	0	0.366	0.644
amp	ctx	eco	c	1.6	0.004	8	1	0.306	0.539
amp	ctx	eco	c	1.6	0.008	8	2	0.265	0.467
amp	ctx	eco	c	1.6	0.012	8	3	0.302	0.532
amp	ctx	eco	c	1.6	0.016	8	4	0.197	0.347
amp	ctx	eco	c	1.6	0.02	8	5	0.022	0.039
amp	ctx	eco	c	1.6	0.024	8	6	0.03	0.053
amp	ctx	eco	c	1.6	0.028	8	7	0.018	0.032
amp	ctx	eco	c	1.6	0.032	8	8	0.021	0.037
cip	ctx	eco	c	0	0	0	0	0.559	0.979
cip	ctx	eco	c	0	0	0	0	0.591	1.035
cip	ctx	eco	c	0	0	0	0	0.567	0.993
cip	ctx	eco	c	0	0	0	0	0.614	1.075
cip	ctx	eco	c	0	0	0	0	0.52	0.911
cip	ctx	eco	c	0	0	0	0	0.576	1.009
cip	ctx	eco	c	0	0.004	0	1	0.575	1.007
cip	ctx	eco	c	0	0.008	0	2	0.521	0.912
cip	ctx	eco	c	0	0.012	0	3	0.502	0.879
cip	ctx	eco	c	0	0.016	0	4	0.352	0.616
cip	ctx	eco	c	0	0.02	0	5	0.329	0.576
cip	ctx	eco	c	0	0.024	0	6	0.318	0.557
cip	ctx	eco	c	0	0.028	0	7	0.314	0.55
cip	ctx	eco	c	0	0.032	0	8	0.213	0.373
cip	ctx	eco	c	0.001	0	1	0	0.575	1.007
cip	ctx	eco	c	0.001	0.004	1	1	0.528	0.925
cip	ctx	eco	c	0.001	0.008	1	2	0.437	0.765
cip	ctx	eco	c	0.001	0.012	1	3	0.345	0.604
cip	ctx	eco	c	0.001	0.016	1	4	0.336	0.588
cip	ctx	eco	c	0.001	0.02	1	5	0.295	0.517
cip	ctx	eco	c	0.001	0.024	1	6	0.317	0.555
cip	ctx	eco	c	0.001	0.028	1	7	0.226	0.396
cip	ctx	eco	c	0.001	0.032	1	8	0.217	0.38
cip	ctx	eco	c	0.0015	0	2	0	0.491	0.86
cip	ctx	eco	c	0.0015	0.004	2	1	0.582	1.019
cip	ctx	eco	c	0.0015	0.008	2	2	0.455	0.797
cip	ctx	eco	c	0.0015	0.012	2	3	0.458	0.802
cip	ctx	eco	c	0.0015	0.016	2	4	0.33	0.578
cip	ctx	eco	c	0.0015	0.02	2	5	0.276	0.483
cip	ctx	eco	c	0.0015	0.024	2	6	0.257	0.45
cip	ctx	eco	c	0.0015	0.028	2	7	0.219	0.384
cip	ctx	eco	c	0.0015	0.032	2	8	0.278	0.487
cip	ctx	eco	c	0.002	0	3	0	0.448	0.785
cip	ctx	eco	c	0.002	0.004	3	1	0.416	0.729
cip	ctx	eco	c	0.002	0.008	3	2	0.554	0.97
cip	ctx	eco	c	0.002	0.012	3	3	0.355	0.622
cip	ctx	eco	c	0.002	0.016	3	4	0.326	0.571
cip	ctx	eco	c	0.002	0.02	3	5	0.293	0.513
cip	ctx	eco	c	0.002	0.024	3	6	0.262	0.459
cip	ctx	eco	c	0.002	0.028	3	7	0.237	0.415
cip	ctx	eco	c	0.002	0.032	3	8	0.207	0.363
cip	ctx	eco	c	0.0025	0	4	0	0.463	0.811
cip	ctx	eco	c	0.0025	0.004	4	1	0.571	1
cip	ctx	eco	c	0.0025	0.008	4	2	0.38	0.665
cip	ctx	eco	c	0.0025	0.012	4	3	0.319	0.559
cip	ctx	eco	c	0.0025	0.016	4	4	0.331	0.58
cip	ctx	eco	c	0.0025	0.02	4	5	0.302	0.529
cip	ctx	eco	c	0.0025	0.024	4	6	0.236	0.413
cip	ctx	eco	c	0.0025	0.028	4	7	0.27	0.473
cip	ctx	eco	c	0.0025	0.032	4	8	0.179	0.313
cip	ctx	eco	c	0.003	0	5	0	0.504	0.883
cip	ctx	eco	c	0.003	0.004	5	1	0.541	0.947
cip	ctx	eco	c	0.003	0.008	5	2	0.404	0.708
cip	ctx	eco	c	0.003	0.012	5	3	0.37	0.648
cip	ctx	eco	c	0.003	0.016	5	4	0.265	0.464
cip	ctx	eco	c	0.003	0.02	5	5	0.259	0.454
cip	ctx	eco	c	0.003	0.024	5	6	0.203	0.356
cip	ctx	eco	c	0.003	0.028	5	7	0.204	0.357
cip	ctx	eco	c	0.003	0.032	5	8	0.196	0.343
cip	ctx	eco	c	0.0035	0	6	0	0.512	0.897
cip	ctx	eco	c	0.0035	0.004	6	1	0.398	0.697
cip	ctx	eco	c	0.0035	0.008	6	2	0.336	0.588
cip	ctx	eco	c	0.0035	0.012	6	3	0.301	0.527
cip	ctx	eco	c	0.0035	0.016	6	4	0.292	0.511
cip	ctx	eco	c	0.0035	0.02	6	5	0.205	0.359
cip	ctx	eco	c	0.0035	0.024	6	6	0.244	0.427
cip	ctx	eco	c	0.0035	0.028	6	7	0.166	0.291
cip	ctx	eco	c	0.0035	0.032	6	8	0.186	0.326
cip	ctx	eco	c	0.004	0	7	0	0.431	0.755
cip	ctx	eco	c	0.004	0.004	7	1	0.434	0.76
cip	ctx	eco	c	0.004	0.008	7	2	0.309	0.541
cip	ctx	eco	c	0.004	0.012	7	3	0.291	0.51
cip	ctx	eco	c	0.004	0.016	7	4	0.214	0.375
cip	ctx	eco	c	0.004	0.02	7	5	0.288	0.504
cip	ctx	eco	c	0.004	0.024	7	6	0.239	0.419
cip	ctx	eco	c	0.004	0.028	7	7	0.242	0.424
cip	ctx	eco	c	0.004	0.032	7	8	0.158	0.277
cip	ctx	eco	c	0.0045	0	8	0	0.337	0.59
cip	ctx	eco	c	0.0045	0.004	8	1	0.324	0.567
cip	ctx	eco	c	0.0045	0.008	8	2	0.292	0.511
cip	ctx	eco	c	0.0045	0.012	8	3	0.264	0.462
cip	ctx	eco	c	0.0045	0.016	8	4	0.202	0.354
cip	ctx	eco	c	0.0045	0.02	8	5	0.201	0.352
cip	ctx	eco	c	0.0045	0.024	8	6	0.155	0.271
cip	ctx	eco	c	0.0045	0.028	8	7	0.194	0.34
cip	ctx	eco	c	0.0045	0.032	8	8	0.145	0.254
gen	cip	eco	c	0	0	0	0	0.579	1.023
gen	cip	eco	c	0	0	0	0	0.584	1.032
gen	cip	eco	c	0	0	0	0	0.591	1.044
gen	cip	eco	c	0	0	0	0	0.587	1.037
gen	cip	eco	c	0	0	0	0	0.502	0.887
gen	cip	eco	c	0	0	0	0	0.55	0.972
gen	cip	eco	c	0	0.001	0	1	0.495	0.875
gen	cip	eco	c	0	0.0015	0	2	0.547	0.966
gen	cip	eco	c	0	0.002	0	3	0.504	0.89
gen	cip	eco	c	0	0.0025	0	4	0.439	0.776
gen	cip	eco	c	0	0.003	0	5	0.4	0.707
gen	cip	eco	c	0	0.0035	0	6	0.378	0.668
gen	cip	eco	c	0	0.004	0	7	0.442	0.781
gen	cip	eco	c	0	0.0045	0	8	0.35	0.618
gen	cip	eco	c	0.16	0	1	0	0.456	0.806
gen	cip	eco	c	0.16	0.001	1	1	0.319	0.564
gen	cip	eco	c	0.16	0.0015	1	2	0.303	0.535
gen	cip	eco	c	0.16	0.002	1	3	0.3	0.53
gen	cip	eco	c	0.16	0.0025	1	4	0.293	0.518
gen	cip	eco	c	0.16	0.003	1	5	0.276	0.488
gen	cip	eco	c	0.16	0.0035	1	6	0.273	0.482
gen	cip	eco	c	0.16	0.004	1	7	0.26	0.459
gen	cip	eco	c	0.16	0.0045	1	8	0.246	0.435
gen	cip	eco	c	0.2	0	2	0	0.31	0.548
gen	cip	eco	c	0.2	0.001	2	1	0.468	0.827
gen	cip	eco	c	0.2	0.0015	2	2	0.369	0.652
gen	cip	eco	c	0.2	0.002	2	3	0.361	0.638
gen	cip	eco	c	0.2	0.0025	2	4	0.273	0.482
gen	cip	eco	c	0.2	0.003	2	5	0.329	0.581
gen	cip	eco	c	0.2	0.0035	2	6	0.258	0.456
gen	cip	eco	c	0.2	0.004	2	7	0.253	0.447
gen	cip	eco	c	0.2	0.0045	2	8	0.236	0.417
gen	cip	eco	c	0.24	0	3	0	0.284	0.502
gen	cip	eco	c	0.24	0.001	3	1	0.269	0.475
gen	cip	eco	c	0.24	0.0015	3	2	0.367	0.648
gen	cip	eco	c	0.24	0.002	3	3	0.274	0.484
gen	cip	eco	c	0.24	0.0025	3	4	0.256	0.452
gen	cip	eco	c	0.24	0.003	3	5	0.297	0.525
gen	cip	eco	c	0.24	0.0035	3	6	0.245	0.433
gen	cip	eco	c	0.24	0.004	3	7	0.211	0.373
gen	cip	eco	c	0.24	0.0045	3	8	0.098	0.173
gen	cip	eco	c	0.28	0	4	0	0.27	0.477
gen	cip	eco	c	0.28	0.001	4	1	0.378	0.668
gen	cip	eco	c	0.28	0.0015	4	2	0.259	0.458
gen	cip	eco	c	0.28	0.002	4	3	0.242	0.428
gen	cip	eco	c	0.28	0.0025	4	4	0.266	0.47
gen	cip	eco	c	0.28	0.003	4	5	0.227	0.401
gen	cip	eco	c	0.28	0.0035	4	6	0.229	0.405
gen	cip	eco	c	0.28	0.004	4	7	0.195	0.345
gen	cip	eco	c	0.28	0.0045	4	8	0.227	0.401
gen	cip	eco	c	0.32	0	5	0	0.292	0.516
gen	cip	eco	c	0.32	0.001	5	1	0.302	0.534
gen	cip	eco	c	0.32	0.0015	5	2	0.249	0.44
gen	cip	eco	c	0.32	0.002	5	3	0.248	0.438
gen	cip	eco	c	0.32	0.0025	5	4	0.242	0.428
gen	cip	eco	c	0.32	0.003	5	5	0.223	0.394
gen	cip	eco	c	0.32	0.0035	5	6	0.189	0.334
gen	cip	eco	c	0.32	0.004	5	7	0.097	0.171
gen	cip	eco	c	0.32	0.0045	5	8	0.005	0.009
gen	cip	eco	c	0.36	0	6	0	0.27	0.477
gen	cip	eco	c	0.36	0.001	6	1	0.241	0.426
gen	cip	eco	c	0.36	0.0015	6	2	0.24	0.424
gen	cip	eco	c	0.36	0.002	6	3	0.246	0.435
gen	cip	eco	c	0.36	0.0025	6	4	0.183	0.323
gen	cip	eco	c	0.36	0.003	6	5	0.229	0.405
gen	cip	eco	c	0.36	0.0035	6	6	0.05	0.088
gen	cip	eco	c	0.36	0.004	6	7	0.093	0.164
gen	cip	eco	c	0.36	0.0045	6	8	0.006	0.011
gen	cip	eco	c	0.4	0	7	0	0.222	0.392
gen	cip	eco	c	0.4	0.001	7	1	0.295	0.521
gen	cip	eco	c	0.4	0.0015	7	2	0.25	0.442
gen	cip	eco	c	0.4	0.002	7	3	0.196	0.346
gen	cip	eco	c	0.4	0.0025	7	4	0.006	0.011
gen	cip	eco	c	0.4	0.003	7	5	0.16	0.283
gen	cip	eco	c	0.4	0.0035	7	6	0.168	0.297
gen	cip	eco	c	0.4	0.004	7	7	0.069	0.122
gen	cip	eco	c	0.4	0.0045	7	8	0.005	0.009
gen	cip	eco	c	0.44	0	8	0	0.197	0.348
gen	cip	eco	c	0.44	0.001	8	1	0.216	0.382
gen	cip	eco	c	0.44	0.0015	8	2	0.244	0.431
gen	cip	eco	c	0.44	0.002	8	3	0.314	0.555
gen	cip	eco	c	0.44	0.0025	8	4	0.199	0.352
gen	cip	eco	c	0.44	0.003	8	5	0.211	0.373
gen	cip	eco	c	0.44	0.0035	8	6	0.001	0.002
gen	cip	eco	c	0.44	0.004	8	7	0.003	0.005
gen	cip	eco	c	0.44	0.0045	8	8	0.042	0.074
gen	cip	pae	a	0	0	0	0	0.873	1.031
gen	cip	pae	a	0	0	0	0	0.826	0.975
gen	cip	pae	a	0	0	0	0	0.849	1.002
gen	cip	pae	a	0	0	0	0	0.851	1.005
gen	cip	pae	a	0	0	0	0	0.838	0.989
gen	cip	pae	a	0	0	0	0	0.843	0.995
gen	cip	pae	a	0	0.015	0	1	0.626	0.739
gen	cip	pae	a	0	0.02	0	2	0.283	0.334
gen	cip	pae	a	0	0.025	0	3	0.157	0.185
gen	cip	pae	a	0	0.03	0	4	0.237	0.28
gen	cip	pae	a	0	0.035	0	5	0.121	0.143
gen	cip	pae	a	0	0.04	0	6	0.082	0.097
gen	cip	pae	a	0	0.045	0	7	0.025	0.03
gen	cip	pae	a	0	0.05	0	8	0.077	0.091
gen	cip	pae	a	0.05	0	1	0	0.742	0.876
gen	cip	pae	a	0.05	0.015	1	1	0.433	0.511
gen	cip	pae	a	0.05	0.02	1	2	0.36	0.425
gen	cip	pae	a	0.05	0.025	1	3	0.248	0.293
gen	cip	pae	a	0.05	0.03	1	4	0.21	0.248
gen	cip	pae	a	0.05	0.035	1	5	0.108	0.128
gen	cip	pae	a	0.05	0.04	1	6	0.112	0.132
gen	cip	pae	a	0.05	0.045	1	7	0.054	0.064
gen	cip	pae	a	0.05	0.05	1	8	0.089	0.105
gen	cip	pae	a	0.08	0	2	0	0.683	0.806
gen	cip	pae	a	0.08	0.015	2	1	0.314	0.371
gen	cip	pae	a	0.08	0.02	2	2	0.201	0.237
gen	cip	pae	a	0.08	0.025	2	3	0.165	0.195
gen	cip	pae	a	0.08	0.03	2	4	0.19	0.224
gen	cip	pae	a	0.08	0.035	2	5	0.08	0.094
gen	cip	pae	a	0.08	0.04	2	6	0.11	0.13
gen	cip	pae	a	0.08	0.045	2	7	0.099	0.117
gen	cip	pae	a	0.08	0.05	2	8	0.05	0.059
gen	cip	pae	a	0.11	0	3	0	0.566	0.668
gen	cip	pae	a	0.11	0.015	3	1	0.372	0.439
gen	cip	pae	a	0.11	0.02	3	2	0.218	0.257
gen	cip	pae	a	0.11	0.025	3	3	0.213	0.251
gen	cip	pae	a	0.11	0.03	3	4	0.18	0.213
gen	cip	pae	a	0.11	0.035	3	5	0.079	0.093
gen	cip	pae	a	0.11	0.04	3	6	0.111	0.131
gen	cip	pae	a	0.11	0.045	3	7	0.037	0.044
gen	cip	pae	a	0.11	0.05	3	8	0.05	0.059
gen	cip	pae	a	0.14	0	4	0	0.492	0.581
gen	cip	pae	a	0.14	0.015	4	1	0.215	0.254
gen	cip	pae	a	0.14	0.02	4	2	0.208	0.246
gen	cip	pae	a	0.14	0.025	4	3	0.16	0.189
gen	cip	pae	a	0.14	0.03	4	4	0.117	0.138
gen	cip	pae	a	0.14	0.035	4	5	0.058	0.068
gen	cip	pae	a	0.14	0.04	4	6	0.125	0.148
gen	cip	pae	a	0.14	0.045	4	7	0.049	0.058
gen	cip	pae	a	0.14	0.05	4	8	0.055	0.065
gen	cip	pae	a	0.17	0	5	0	0.274	0.323
gen	cip	pae	a	0.17	0.015	5	1	0.184	0.217
gen	cip	pae	a	0.17	0.02	5	2	0.166	0.196
gen	cip	pae	a	0.17	0.025	5	3	0.1	0.118
gen	cip	pae	a	0.17	0.03	5	4	0.056	0.066
gen	cip	pae	a	0.17	0.035	5	5	0.072	0.085
gen	cip	pae	a	0.17	0.04	5	6	0.032	0.038
gen	cip	pae	a	0.17	0.045	5	7	0.032	0.038
gen	cip	pae	a	0.17	0.05	5	8	0.021	0.025
gen	cip	pae	a	0.2	0	6	0	0.213	0.251
gen	cip	pae	a	0.2	0.015	6	1	0.115	0.136
gen	cip	pae	a	0.2	0.02	6	2	0.104	0.123
gen	cip	pae	a	0.2	0.025	6	3	0.121	0.143
gen	cip	pae	a	0.2	0.03	6	4	0.059	0.07
gen	cip	pae	a	0.2	0.035	6	5	0.04	0.047
gen	cip	pae	a	0.2	0.04	6	6	0.068	0.08
gen	cip	pae	a	0.2	0.045	6	7	0.018	0.021
gen	cip	pae	a	0.2	0.05	6	8	0.009	0.011
gen	cip	pae	a	0.23	0	7	0	0.14	0.165
gen	cip	pae	a	0.23	0.015	7	1	0.074	0.087
gen	cip	pae	a	0.23	0.02	7	2	0.072	0.085
gen	cip	pae	a	0.23	0.025	7	3	0.059	0.07
gen	cip	pae	a	0.23	0.03	7	4	0.018	0.021
gen	cip	pae	a	0.23	0.035	7	5	0.02	0.024
gen	cip	pae	a	0.23	0.04	7	6	0.008	0.009
gen	cip	pae	a	0.23	0.045	7	7	0.005	0.006
gen	cip	pae	a	0.23	0.05	7	8	0.001	0.001
gen	cip	pae	a	0.26	0	8	0	0.068	0.08
gen	cip	pae	a	0.26	0.015	8	1	0.048	0.057
gen	cip	pae	a	0.26	0.02	8	2	0.04	0.047
gen	cip	pae	a	0.26	0.025	8	3	0.027	0.032
gen	cip	pae	a	0.26	0.03	8	4	0.009	0.011
gen	cip	pae	a	0.26	0.035	8	5	0.002	0.002
gen	cip	pae	a	0.26	0.04	8	6	0	0
gen	cip	pae	a	0.26	0.045	8	7	0.001	0.001
gen	cip	pae	a	0.26	0.05	8	8	0.01	0.012
gen	cip	pae	b	0	0	0	0	0.815	0.949
gen	cip	pae	b	0	0	0	0	0.871	1.014
gen	cip	pae	b	0	0	0	0	0.906	1.055
gen	cip	pae	b	0	0	0	0	0.846	0.985
gen	cip	pae	b	0	0	0	0	0.856	0.997
gen	cip	pae	b	0	0	0	0	0.858	0.999
gen	cip	pae	b	0	0.015	0	1	0.657	0.765
gen	cip	pae	b	0	0.02	0	2	0.247	0.288
gen	cip	pae	b	0	0.025	0	3	0.155	0.18
gen	cip	pae	b	0	0.03	0	4	0.186	0.217
gen	cip	pae	b	0	0.035	0	5	0.107	0.125
gen	cip	pae	b	0	0.04	0	6	0.08	0.093
gen	cip	pae	b	0	0.045	0	7	0.027	0.031
gen	cip	pae	b	0	0.05	0	8	0.048	0.056
gen	cip	pae	b	0.05	0	1	0	0.764	0.889
gen	cip	pae	b	0.05	0.015	1	1	0.451	0.525
gen	cip	pae	b	0.05	0.02	1	2	0.375	0.437
gen	cip	pae	b	0.05	0.025	1	3	0.267	0.311
gen	cip	pae	b	0.05	0.03	1	4	0.191	0.222
gen	cip	pae	b	0.05	0.035	1	5	0.102	0.119
gen	cip	pae	b	0.05	0.04	1	6	0.1	0.116
gen	cip	pae	b	0.05	0.045	1	7	0.062	0.072
gen	cip	pae	b	0.05	0.05	1	8	0.082	0.095
gen	cip	pae	b	0.08	0	2	0	0.718	0.836
gen	cip	pae	b	0.08	0.015	2	1	0.353	0.411
gen	cip	pae	b	0.08	0.02	2	2	0.203	0.236
gen	cip	pae	b	0.08	0.025	2	3	0.16	0.186
gen	cip	pae	b	0.08	0.03	2	4	0.158	0.184
gen	cip	pae	b	0.08	0.035	2	5	0.076	0.088
gen	cip	pae	b	0.08	0.04	2	6	0.097	0.113
gen	cip	pae	b	0.08	0.045	2	7	0.101	0.118
gen	cip	pae	b	0.08	0.05	2	8	0.048	0.056
gen	cip	pae	b	0.11	0	3	0	0.588	0.685
gen	cip	pae	b	0.11	0.015	3	1	0.411	0.478
gen	cip	pae	b	0.11	0.02	3	2	0.22	0.256
gen	cip	pae	b	0.11	0.025	3	3	0.212	0.247
gen	cip	pae	b	0.11	0.03	3	4	0.153	0.178
gen	cip	pae	b	0.11	0.035	3	5	0.086	0.1
gen	cip	pae	b	0.11	0.04	3	6	0.112	0.13
gen	cip	pae	b	0.11	0.045	3	7	0.041	0.048
gen	cip	pae	b	0.11	0.05	3	8	0.055	0.064
gen	cip	pae	b	0.14	0	4	0	0.492	0.573
gen	cip	pae	b	0.14	0.015	4	1	0.196	0.228
gen	cip	pae	b	0.14	0.02	4	2	0.223	0.26
gen	cip	pae	b	0.14	0.025	4	3	0.169	0.197
gen	cip	pae	b	0.14	0.03	4	4	0.129	0.15
gen	cip	pae	b	0.14	0.035	4	5	0.054	0.063
gen	cip	pae	b	0.14	0.04	4	6	0.102	0.119
gen	cip	pae	b	0.14	0.045	4	7	0.043	0.05
gen	cip	pae	b	0.14	0.05	4	8	0.058	0.068
gen	cip	pae	b	0.17	0	5	0	0.315	0.367
gen	cip	pae	b	0.17	0.015	5	1	0.204	0.237
gen	cip	pae	b	0.17	0.02	5	2	0.164	0.191
gen	cip	pae	b	0.17	0.025	5	3	0.112	0.13
gen	cip	pae	b	0.17	0.03	5	4	0.056	0.065
gen	cip	pae	b	0.17	0.035	5	5	0.057	0.066
gen	cip	pae	b	0.17	0.04	5	6	0.038	0.044
gen	cip	pae	b	0.17	0.045	5	7	0.034	0.04
gen	cip	pae	b	0.17	0.05	5	8	0.029	0.034
gen	cip	pae	b	0.2	0	6	0	0.218	0.254
gen	cip	pae	b	0.2	0.015	6	1	0.136	0.158
gen	cip	pae	b	0.2	0.02	6	2	0.11	0.128
gen	cip	pae	b	0.2	0.025	6	3	0.084	0.098
gen	cip	pae	b	0.2	0.03	6	4	0.064	0.075
gen	cip	pae	b	0.2	0.035	6	5	0.046	0.054
gen	cip	pae	b	0.2	0.04	6	6	0.051	0.059
gen	cip	pae	b	0.2	0.045	6	7	0.023	0.027
gen	cip	pae	b	0.2	0.05	6	8	0.011	0.013
gen	cip	pae	b	0.23	0	7	0	0.159	0.185
gen	cip	pae	b	0.23	0.015	7	1	0.078	0.091
gen	cip	pae	b	0.23	0.02	7	2	0.086	0.1
gen	cip	pae	b	0.23	0.025	7	3	0.04	0.047
gen	cip	pae	b	0.23	0.03	7	4	0.024	0.028
gen	cip	pae	b	0.23	0.035	7	5	0.031	0.036
gen	cip	pae	b	0.23	0.04	7	6	0.011	0.013
gen	cip	pae	b	0.23	0.045	7	7	0.006	0.007
gen	cip	pae	b	0.23	0.05	7	8	0.005	0.006
gen	cip	pae	b	0.26	0	8	0	0.081	0.094
gen	cip	pae	b	0.26	0.015	8	1	0.053	0.062
gen	cip	pae	b	0.26	0.02	8	2	0.038	0.044
gen	cip	pae	b	0.26	0.025	8	3	0.049	0.057
gen	cip	pae	b	0.26	0.03	8	4	0.018	0.021
gen	cip	pae	b	0.26	0.035	8	5	0.008	0.009
gen	cip	pae	b	0.26	0.04	8	6	0.007	0.008
gen	cip	pae	b	0.26	0.045	8	7	0.005	0.006
gen	cip	pae	b	0.26	0.05	8	8	0.016	0.019
gen	cip	pae	c	0	0	0	0	0.814	0.988
gen	cip	pae	c	0	0	0	0	0.843	1.023
gen	cip	pae	c	0	0	0	0	0.85	1.032
gen	cip	pae	c	0	0	0	0	0.828	1.005
gen	cip	pae	c	0	0	0	0	0.814	0.988
gen	cip	pae	c	0	0	0	0	0.795	0.965
gen	cip	pae	c	0	0.015	0	1	0.614	0.745
gen	cip	pae	c	0	0.02	0	2	0.21	0.255
gen	cip	pae	c	0	0.025	0	3	0.168	0.204
gen	cip	pae	c	0	0.03	0	4	0.163	0.198
gen	cip	pae	c	0	0.035	0	5	0.116	0.141
gen	cip	pae	c	0	0.04	0	6	0.062	0.075
gen	cip	pae	c	0	0.045	0	7	0.022	0.027
gen	cip	pae	c	0	0.05	0	8	0.044	0.053
gen	cip	pae	c	0.05	0	1	0	0.665	0.807
gen	cip	pae	c	0.05	0.015	1	1	0.448	0.544
gen	cip	pae	c	0.05	0.02	1	2	0.317	0.385
gen	cip	pae	c	0.05	0.025	1	3	0.231	0.28
gen	cip	pae	c	0.05	0.03	1	4	0.172	0.209
gen	cip	pae	c	0.05	0.035	1	5	0.078	0.095
gen	cip	pae	c	0.05	0.04	1	6	0.098	0.119
gen	cip	pae	c	0.05	0.045	1	7	0.043	0.052
gen	cip	pae	c	0.05	0.05	1	8	0.083	0.101
gen	cip	pae	c	0.08	0	2	0	0.629	0.763
gen	cip	pae	c	0.08	0.015	2	1	0.376	0.456
gen	cip	pae	c	0.08	0.02	2	2	0.192	0.233
gen	cip	pae	c	0.08	0.025	2	3	0.148	0.18
gen	cip	pae	c	0.08	0.03	2	4	0.17	0.206
gen	cip	pae	c	0.08	0.035	2	5	0.074	0.09
gen	cip	pae	c	0.08	0.04	2	6	0.084	0.102
gen	cip	pae	c	0.08	0.045	2	7	0.084	0.102
gen	cip	pae	c	0.08	0.05	2	8	0.052	0.063
gen	cip	pae	c	0.11	0	3	0	0.455	0.552
gen	cip	pae	c	0.11	0.015	3	1	0.325	0.394
gen	cip	pae	c	0.11	0.02	3	2	0.24	0.291
gen	cip	pae	c	0.11	0.025	3	3	0.178	0.216
gen	cip	pae	c	0.11	0.03	3	4	0.138	0.167
gen	cip	pae	c	0.11	0.035	3	5	0.074	0.09
gen	cip	pae	c	0.11	0.04	3	6	0.098	0.119
gen	cip	pae	c	0.11	0.045	3	7	0.039	0.047
gen	cip	pae	c	0.11	0.05	3	8	0.036	0.044
gen	cip	pae	c	0.14	0	4	0	0.4	0.485
gen	cip	pae	c	0.14	0.015	4	1	0.185	0.225
gen	cip	pae	c	0.14	0.02	4	2	0.175	0.212
gen	cip	pae	c	0.14	0.025	4	3	0.165	0.2
gen	cip	pae	c	0.14	0.03	4	4	0.085	0.103
gen	cip	pae	c	0.14	0.035	4	5	0.042	0.051
gen	cip	pae	c	0.14	0.04	4	6	0.083	0.101
gen	cip	pae	c	0.14	0.045	4	7	0.049	0.059
gen	cip	pae	c	0.14	0.05	4	8	0.034	0.041
gen	cip	pae	c	0.17	0	5	0	0.299	0.363
gen	cip	pae	c	0.17	0.015	5	1	0.145	0.176
gen	cip	pae	c	0.17	0.02	5	2	0.14	0.17
gen	cip	pae	c	0.17	0.025	5	3	0.091	0.11
gen	cip	pae	c	0.17	0.03	5	4	0.044	0.053
gen	cip	pae	c	0.17	0.035	5	5	0.08	0.097
gen	cip	pae	c	0.17	0.04	5	6	0.028	0.034
gen	cip	pae	c	0.17	0.045	5	7	0.03	0.036
gen	cip	pae	c	0.17	0.05	5	8	0.01	0.012
gen	cip	pae	c	0.2	0	6	0	0.177	0.215
gen	cip	pae	c	0.2	0.015	6	1	0.103	0.125
gen	cip	pae	c	0.2	0.02	6	2	0.092	0.112
gen	cip	pae	c	0.2	0.025	6	3	0.063	0.076
gen	cip	pae	c	0.2	0.03	6	4	0.057	0.069
gen	cip	pae	c	0.2	0.035	6	5	0.035	0.042
gen	cip	pae	c	0.2	0.04	6	6	0.036	0.044
gen	cip	pae	c	0.2	0.045	6	7	0.004	0.005
gen	cip	pae	c	0.2	0.05	6	8	0.005	0.006
gen	cip	pae	c	0.23	0	7	0	0.129	0.157
gen	cip	pae	c	0.23	0.015	7	1	0.067	0.081
gen	cip	pae	c	0.23	0.02	7	2	0.017	0.021
gen	cip	pae	c	0.23	0.025	7	3	0.015	0.018
gen	cip	pae	c	0.23	0.03	7	4	0.006	0.007
gen	cip	pae	c	0.23	0.035	7	5	0.009	0.011
gen	cip	pae	c	0.23	0.04	7	6	0.003	0.004
gen	cip	pae	c	0.23	0.045	7	7	0.001	0.001
gen	cip	pae	c	0.23	0.05	7	8	0.001	0.001
gen	cip	pae	c	0.26	0	8	0	0.086	0.104
gen	cip	pae	c	0.26	0.015	8	1	0.055	0.067
gen	cip	pae	c	0.26	0.02	8	2	0.036	0.044
gen	cip	pae	c	0.26	0.025	8	3	0.006	0.007
gen	cip	pae	c	0.26	0.03	8	4	0.004	0.005
gen	cip	pae	c	0.26	0.035	8	5	0	0
gen	cip	pae	c	0.26	0.04	8	6	0.001	0.001
gen	cip	pae	c	0.26	0.045	8	7	0	0
gen	cip	pae	c	0.26	0.05	8	8	0.011	0.013
amp	ctx	pae	a	0	0	0	0	0.846	1.017
amp	ctx	pae	a	0	0	0	0	0.818	0.983
amp	ctx	pae	a	0	0	0	0	0.814	0.978
amp	ctx	pae	a	0	0	0	0	0.836	1.005
amp	ctx	pae	a	0	0	0	0	0.831	0.999
amp	ctx	pae	a	0	0	0	0	0.846	1.017
amp	ctx	pae	a	0	6	0	1	0.724	0.87
amp	ctx	pae	a	0	9	0	2	0.167	0.201
amp	ctx	pae	a	0	12	0	3	0.087	0.105
amp	ctx	pae	a	0	15	0	4	0.118	0.142
amp	ctx	pae	a	0	18	0	5	0.054	0.065
amp	ctx	pae	a	0	21	0	6	0.04	0.048
amp	ctx	pae	a	0	24	0	7	0.014	0.017
amp	ctx	pae	a	0	27	0	8	0.039	0.047
amp	ctx	pae	a	75	0	1	0	0.46	0.553
amp	ctx	pae	a	75	6	1	1	0.237	0.285
amp	ctx	pae	a	75	9	1	2	0.201	0.242
amp	ctx	pae	a	75	12	1	3	0.188	0.226
amp	ctx	pae	a	75	15	1	4	0.167	0.201
amp	ctx	pae	a	75	18	1	5	0.128	0.154
amp	ctx	pae	a	75	21	1	6	0.14	0.168
amp	ctx	pae	a	75	24	1	7	0.113	0.136
amp	ctx	pae	a	75	27	1	8	0.129	0.155
amp	ctx	pae	a	100	0	2	0	0.305	0.367
amp	ctx	pae	a	100	6	2	1	0.155	0.186
amp	ctx	pae	a	100	9	2	2	0.142	0.171
amp	ctx	pae	a	100	12	2	3	0.154	0.185
amp	ctx	pae	a	100	15	2	4	0.117	0.141
amp	ctx	pae	a	100	18	2	5	0.123	0.148
amp	ctx	pae	a	100	21	2	6	0.116	0.139
amp	ctx	pae	a	100	24	2	7	0.091	0.109
amp	ctx	pae	a	100	27	2	8	0.117	0.141
amp	ctx	pae	a	125	0	3	0	0.295	0.355
amp	ctx	pae	a	125	6	3	1	0.177	0.213
amp	ctx	pae	a	125	9	3	2	0.153	0.184
amp	ctx	pae	a	125	12	3	3	0.13	0.156
amp	ctx	pae	a	125	15	3	4	0.125	0.15
amp	ctx	pae	a	125	18	3	5	0.118	0.142
amp	ctx	pae	a	125	21	3	6	0.115	0.138
amp	ctx	pae	a	125	24	3	7	0.081	0.097
amp	ctx	pae	a	125	27	3	8	0.099	0.119
amp	ctx	pae	a	150	0	4	0	0.161	0.194
amp	ctx	pae	a	150	6	4	1	0.112	0.135
amp	ctx	pae	a	150	9	4	2	0.123	0.148
amp	ctx	pae	a	150	12	4	3	0.11	0.132
amp	ctx	pae	a	150	15	4	4	0.107	0.129
amp	ctx	pae	a	150	18	4	5	0.09	0.108
amp	ctx	pae	a	150	21	4	6	0.148	0.178
amp	ctx	pae	a	150	24	4	7	0.114	0.137
amp	ctx	pae	a	150	27	4	8	0.074	0.089
amp	ctx	pae	a	175	0	5	0	0.139	0.167
amp	ctx	pae	a	175	6	5	1	0.099	0.119
amp	ctx	pae	a	175	9	5	2	0.114	0.137
amp	ctx	pae	a	175	12	5	3	0.084	0.101
amp	ctx	pae	a	175	15	5	4	0.077	0.093
amp	ctx	pae	a	175	18	5	5	0.071	0.085
amp	ctx	pae	a	175	21	5	6	0.067	0.081
amp	ctx	pae	a	175	24	5	7	0.044	0.053
amp	ctx	pae	a	175	27	5	8	0.042	0.05
amp	ctx	pae	a	200	0	6	0	0.134	0.161
amp	ctx	pae	a	200	6	6	1	0.078	0.094
amp	ctx	pae	a	200	9	6	2	0.106	0.127
amp	ctx	pae	a	200	12	6	3	0.094	0.113
amp	ctx	pae	a	200	15	6	4	0.107	0.129
amp	ctx	pae	a	200	18	6	5	0.075	0.09
amp	ctx	pae	a	200	21	6	6	0.061	0.073
amp	ctx	pae	a	200	24	6	7	0.065	0.078
amp	ctx	pae	a	200	27	6	8	0.039	0.047
amp	ctx	pae	a	225	0	7	0	0.087	0.105
amp	ctx	pae	a	225	6	7	1	0.06	0.072
amp	ctx	pae	a	225	9	7	2	0.064	0.077
amp	ctx	pae	a	225	12	7	3	0.076	0.091
amp	ctx	pae	a	225	15	7	4	0.073	0.088
amp	ctx	pae	a	225	18	7	5	0.049	0.059
amp	ctx	pae	a	225	21	7	6	0.054	0.065
amp	ctx	pae	a	225	24	7	7	0.055	0.066
amp	ctx	pae	a	225	27	7	8	0.056	0.067
amp	ctx	pae	a	250	0	8	0	0.106	0.127
amp	ctx	pae	a	250	6	8	1	0.067	0.081
amp	ctx	pae	a	250	9	8	2	0.061	0.073
amp	ctx	pae	a	250	12	8	3	0.052	0.063
amp	ctx	pae	a	250	15	8	4	0.054	0.065
amp	ctx	pae	a	250	18	8	5	0.038	0.046
amp	ctx	pae	a	250	21	8	6	0.051	0.061
amp	ctx	pae	a	250	24	8	7	0.054	0.065
amp	ctx	pae	a	250	27	8	8	0.059	0.071
amp	ctx	pae	b	0	0	0	0	0.853	1.004
amp	ctx	pae	b	0	0	0	0	0.858	1.009
amp	ctx	pae	b	0	0	0	0	0.868	1.021
amp	ctx	pae	b	0	0	0	0	0.837	0.985
amp	ctx	pae	b	0	0	0	0	0.84	0.988
amp	ctx	pae	b	0	0	0	0	0.844	0.993
amp	ctx	pae	b	0	6	0	1	0.719	0.846
amp	ctx	pae	b	0	9	0	2	0.183	0.215
amp	ctx	pae	b	0	12	0	3	0.062	0.073
amp	ctx	pae	b	0	15	0	4	0.056	0.066
amp	ctx	pae	b	0	18	0	5	0.041	0.048
amp	ctx	pae	b	0	21	0	6	0.039	0.046
amp	ctx	pae	b	0	24	0	7	0.014	0.016
amp	ctx	pae	b	0	27	0	8	0.036	0.042
amp	ctx	pae	b	75	0	1	0	0.459	0.54
amp	ctx	pae	b	75	6	1	1	0.261	0.307
amp	ctx	pae	b	75	9	1	2	0.216	0.254
amp	ctx	pae	b	75	12	1	3	0.184	0.216
amp	ctx	pae	b	75	15	1	4	0.149	0.175
amp	ctx	pae	b	75	18	1	5	0.13	0.153
amp	ctx	pae	b	75	21	1	6	0.111	0.131
amp	ctx	pae	b	75	24	1	7	0.094	0.111
amp	ctx	pae	b	75	27	1	8	0.111	0.131
amp	ctx	pae	b	100	0	2	0	0.234	0.275
amp	ctx	pae	b	100	6	2	1	0.14	0.165
amp	ctx	pae	b	100	9	2	2	0.14	0.165
amp	ctx	pae	b	100	12	2	3	0.131	0.154
amp	ctx	pae	b	100	15	2	4	0.142	0.167
amp	ctx	pae	b	100	18	2	5	0.093	0.109
amp	ctx	pae	b	100	21	2	6	0.102	0.12
amp	ctx	pae	b	100	24	2	7	0.116	0.136
amp	ctx	pae	b	100	27	2	8	0.1	0.118
amp	ctx	pae	b	125	0	3	0	0.211	0.248
amp	ctx	pae	b	125	6	3	1	0.176	0.207
amp	ctx	pae	b	125	9	3	2	0.143	0.168
amp	ctx	pae	b	125	12	3	3	0.128	0.151
amp	ctx	pae	b	125	15	3	4	0.12	0.141
amp	ctx	pae	b	125	18	3	5	0.106	0.125
amp	ctx	pae	b	125	21	3	6	0.125	0.147
amp	ctx	pae	b	125	24	3	7	0.051	0.06
amp	ctx	pae	b	125	27	3	8	0.088	0.104
amp	ctx	pae	b	150	0	4	0	0.166	0.195
amp	ctx	pae	b	150	6	4	1	0.085	0.1
amp	ctx	pae	b	150	9	4	2	0.1	0.118
amp	ctx	pae	b	150	12	4	3	0.096	0.113
amp	ctx	pae	b	150	15	4	4	0.109	0.128
amp	ctx	pae	b	150	18	4	5	0.079	0.093
amp	ctx	pae	b	150	21	4	6	0.1	0.118
amp	ctx	pae	b	150	24	4	7	0.07	0.082
amp	ctx	pae	b	150	27	4	8	0.075	0.088
amp	ctx	pae	b	175	0	5	0	0.127	0.149
amp	ctx	pae	b	175	6	5	1	0.094	0.111
amp	ctx	pae	b	175	9	5	2	0.1	0.118
amp	ctx	pae	b	175	12	5	3	0.075	0.088
amp	ctx	pae	b	175	15	5	4	0.069	0.081
amp	ctx	pae	b	175	18	5	5	0.082	0.096
amp	ctx	pae	b	175	21	5	6	0.063	0.074
amp	ctx	pae	b	175	24	5	7	0.029	0.034
amp	ctx	pae	b	175	27	5	8	0.028	0.033
amp	ctx	pae	b	200	0	6	0	0.114	0.134
amp	ctx	pae	b	200	6	6	1	0.077	0.091
amp	ctx	pae	b	200	9	6	2	0.081	0.095
amp	ctx	pae	b	200	12	6	3	0.072	0.085
amp	ctx	pae	b	200	15	6	4	0.097	0.114
amp	ctx	pae	b	200	18	6	5	0.062	0.073
amp	ctx	pae	b	200	21	6	6	0.066	0.078
amp	ctx	pae	b	200	24	6	7	0.053	0.062
amp	ctx	pae	b	200	27	6	8	0.033	0.039
amp	ctx	pae	b	225	0	7	0	0.064	0.075
amp	ctx	pae	b	225	6	7	1	0.054	0.064
amp	ctx	pae	b	225	9	7	2	0.065	0.076
amp	ctx	pae	b	225	12	7	3	0.061	0.072
amp	ctx	pae	b	225	15	7	4	0.059	0.069
amp	ctx	pae	b	225	18	7	5	0.022	0.026
amp	ctx	pae	b	225	21	7	6	0.046	0.054
amp	ctx	pae	b	225	24	7	7	0.045	0.053
amp	ctx	pae	b	225	27	7	8	0.045	0.053
amp	ctx	pae	b	250	0	8	0	0.065	0.076
amp	ctx	pae	b	250	6	8	1	0.057	0.067
amp	ctx	pae	b	250	9	8	2	0.062	0.073
amp	ctx	pae	b	250	12	8	3	0.039	0.046
amp	ctx	pae	b	250	15	8	4	0.049	0.058
amp	ctx	pae	b	250	18	8	5	0.018	0.021
amp	ctx	pae	b	250	21	8	6	0.043	0.051
amp	ctx	pae	b	250	24	8	7	0.029	0.034
amp	ctx	pae	b	250	27	8	8	0.045	0.053
amp	ctx	pae	c	0	0	0	0	0.808	0.989
amp	ctx	pae	c	0	0	0	0	0.803	0.983
amp	ctx	pae	c	0	0	0	0	0.843	1.032
amp	ctx	pae	c	0	0	0	0	0.819	1.002
amp	ctx	pae	c	0	0	0	0	0.827	1.012
amp	ctx	pae	c	0	0	0	0	0.802	0.982
amp	ctx	pae	c	0	6	0	1	0.708	0.867
amp	ctx	pae	c	0	9	0	2	0.138	0.169
amp	ctx	pae	c	0	12	0	3	0.06	0.073
amp	ctx	pae	c	0	15	0	4	0.077	0.094
amp	ctx	pae	c	0	18	0	5	0.046	0.056
amp	ctx	pae	c	0	21	0	6	0.018	0.022
amp	ctx	pae	c	0	24	0	7	0.064	0.078
amp	ctx	pae	c	0	27	0	8	0.026	0.032
amp	ctx	pae	c	75	0	1	0	0.418	0.512
amp	ctx	pae	c	75	6	1	1	0.284	0.348
amp	ctx	pae	c	75	9	1	2	0.231	0.283
amp	ctx	pae	c	75	12	1	3	0.176	0.215
amp	ctx	pae	c	75	15	1	4	0.162	0.198
amp	ctx	pae	c	75	18	1	5	0.125	0.153
amp	ctx	pae	c	75	21	1	6	0.12	0.147
amp	ctx	pae	c	75	24	1	7	0.095	0.116
amp	ctx	pae	c	75	27	1	8	0.094	0.115
amp	ctx	pae	c	100	0	2	0	0.329	0.403
amp	ctx	pae	c	100	6	2	1	0.202	0.247
amp	ctx	pae	c	100	9	2	2	0.133	0.163
amp	ctx	pae	c	100	12	2	3	0.138	0.169
amp	ctx	pae	c	100	15	2	4	0.132	0.162
amp	ctx	pae	c	100	18	2	5	0.114	0.14
amp	ctx	pae	c	100	21	2	6	0.096	0.118
amp	ctx	pae	c	100	24	2	7	0.099	0.121
amp	ctx	pae	c	100	27	2	8	0.109	0.133
amp	ctx	pae	c	125	0	3	0	0.241	0.295
amp	ctx	pae	c	125	6	3	1	0.163	0.2
amp	ctx	pae	c	125	9	3	2	0.155	0.19
amp	ctx	pae	c	125	12	3	3	0.132	0.162
amp	ctx	pae	c	125	15	3	4	0.11	0.135
amp	ctx	pae	c	125	18	3	5	0.101	0.124
amp	ctx	pae	c	125	21	3	6	0.079	0.097
amp	ctx	pae	c	125	24	3	7	0.061	0.075
amp	ctx	pae	c	125	27	3	8	0.084	0.103
amp	ctx	pae	c	150	0	4	0	0.178	0.218
amp	ctx	pae	c	150	6	4	1	0.104	0.127
amp	ctx	pae	c	150	9	4	2	0.118	0.144
amp	ctx	pae	c	150	12	4	3	0.127	0.155
amp	ctx	pae	c	150	15	4	4	0.081	0.099
amp	ctx	pae	c	150	18	4	5	0.079	0.097
amp	ctx	pae	c	150	21	4	6	0.101	0.124
amp	ctx	pae	c	150	24	4	7	0.11	0.135
amp	ctx	pae	c	150	27	4	8	0.058	0.071
amp	ctx	pae	c	175	0	5	0	0.147	0.18
amp	ctx	pae	c	175	6	5	1	0.079	0.097
amp	ctx	pae	c	175	9	5	2	0.124	0.152
amp	ctx	pae	c	175	12	5	3	0.087	0.106
amp	ctx	pae	c	175	15	5	4	0.064	0.078
amp	ctx	pae	c	175	18	5	5	0.069	0.084
amp	ctx	pae	c	175	21	5	6	0.045	0.055
amp	ctx	pae	c	175	24	5	7	0.035	0.043
amp	ctx	pae	c	175	27	5	8	0.022	0.027
amp	ctx	pae	c	200	0	6	0	0.103	0.126
amp	ctx	pae	c	200	6	6	1	0.06	0.073
amp	ctx	pae	c	200	9	6	2	0.105	0.129
amp	ctx	pae	c	200	12	6	3	0.084	0.103
amp	ctx	pae	c	200	15	6	4	0.07	0.086
amp	ctx	pae	c	200	18	6	5	0.072	0.088
amp	ctx	pae	c	200	21	6	6	0.057	0.07
amp	ctx	pae	c	200	24	6	7	0.058	0.071
amp	ctx	pae	c	200	27	6	8	0.019	0.023
amp	ctx	pae	c	225	0	7	0	0.072	0.088
amp	ctx	pae	c	225	6	7	1	0.066	0.081
amp	ctx	pae	c	225	9	7	2	0.069	0.084
amp	ctx	pae	c	225	12	7	3	0.061	0.075
amp	ctx	pae	c	225	15	7	4	0.057	0.07
amp	ctx	pae	c	225	18	7	5	0.034	0.042
amp	ctx	pae	c	225	21	7	6	0.039	0.048
amp	ctx	pae	c	225	24	7	7	0.045	0.055
amp	ctx	pae	c	225	27	7	8	0.023	0.028
amp	ctx	pae	c	250	0	8	0	0.093	0.114
amp	ctx	pae	c	250	6	8	1	0.067	0.082
amp	ctx	pae	c	250	9	8	2	0.067	0.082
amp	ctx	pae	c	250	12	8	3	0.062	0.076
amp	ctx	pae	c	250	15	8	4	0.049	0.06
amp	ctx	pae	c	250	18	8	5	0.022	0.027
amp	ctx	pae	c	250	21	8	6	0.033	0.04
amp	ctx	pae	c	250	24	8	7	0.023	0.028
amp	ctx	pae	c	250	27	8	8	0.038	0.047
gen	ctx	pae	a	0	0	0	0	0.8801	1.031
gen	ctx	pae	a	0	0	0	0	0.8594	1.006
gen	ctx	pae	a	0	0	0	0	0.8557	1.002
gen	ctx	pae	a	0	0	0	0	0.858	1.005
gen	ctx	pae	a	0	0	0	0	0.825	0.966
gen	ctx	pae	a	0	0	0	0	0.8459	0.991
gen	ctx	pae	a	0	6	0	1	0.4761	0.557
gen	ctx	pae	a	0	12	0	3	0.2007	0.235
gen	ctx	pae	a	0	15	0	4	0.1893	0.222
gen	ctx	pae	a	0	18	0	5	0.1266	0.148
gen	ctx	pae	a	0	21	0	6	0.1338	0.157
gen	ctx	pae	a	0	24	0	7	0.0422	0.049
gen	ctx	pae	a	0	27	0	8	0.0942	0.11
gen	ctx	pae	a	0.05	0	1	0	0.7547	0.884
gen	ctx	pae	a	0.05	6	1	1	0.138	0.162
gen	ctx	pae	a	0.05	9	1	2	0.2325	0.272
gen	ctx	pae	a	0.05	12	1	3	0.0616	0.072
gen	ctx	pae	a	0.05	15	1	4	0.0602	0.07
gen	ctx	pae	a	0.05	18	1	5	0.037	0.043
gen	ctx	pae	a	0.05	21	1	6	0.0396	0.046
gen	ctx	pae	a	0.05	24	1	7	0.0209	0.024
gen	ctx	pae	a	0.05	27	1	8	0.0268	0.031
gen	ctx	pae	a	0.08	0	2	0	0.6855	0.803
[truncated: 2,719 more rows]

## Sheet: Fig S3 B 
id1	id2	ab1	ab2	conc1	conc2	species	mean_relative_yield	mean_od	synergy_bliss
0	0	amp	cip	0	0	eco	1	0.544	0
0	1	amp	cip	0	0.001	eco	0.871	0.474	0
0	2	amp	cip	0	0.0015	eco	0.994	0.54	0
0	3	amp	cip	0	0.002	eco	1.012	0.55	0
0	4	amp	cip	0	0.0025	eco	0.809	0.44	0
0	5	amp	cip	0	0.003	eco	0.723	0.394	0
0	6	amp	cip	0	0.0035	eco	0.654	0.356	0
0	7	amp	cip	0	0.004	eco	0.864	0.471	0
0	8	amp	cip	0	0.0045	eco	0.644	0.35	0
1	0	amp	cip	0.2	0	eco	1.058	0.575	0
1	1	amp	cip	0.2	0.001	eco	0.906	0.492	0.016
1	2	amp	cip	0.2	0.0015	eco	0.918	0.498	0.134
1	3	amp	cip	0.2	0.002	eco	0.836	0.455	0.235
1	4	amp	cip	0.2	0.0025	eco	0.792	0.431	0.064
1	5	amp	cip	0.2	0.003	eco	0.736	0.401	0.029
1	6	amp	cip	0.2	0.0035	eco	0.678	0.368	0.014
1	7	amp	cip	0.2	0.004	eco	0.65	0.354	0.264
1	8	amp	cip	0.2	0.0045	eco	0.653	0.355	0.028
2	0	amp	cip	0.4	0	eco	0.961	0.523	0
2	1	amp	cip	0.4	0.001	eco	1.078	0.585	-0.241
2	2	amp	cip	0.4	0.0015	eco	0.971	0.528	-0.016
2	3	amp	cip	0.4	0.002	eco	0.997	0.542	-0.024
2	4	amp	cip	0.4	0.0025	eco	0.764	0.416	0.013
2	5	amp	cip	0.4	0.003	eco	0.933	0.507	-0.238
2	6	amp	cip	0.4	0.0035	eco	0.665	0.362	-0.037
2	7	amp	cip	0.4	0.004	eco	0.67	0.364	0.16
2	8	amp	cip	0.4	0.0045	eco	0.875	0.477	-0.256
3	0	amp	cip	0.6	0	eco	0.974	0.53	0
3	1	amp	cip	0.6	0.001	eco	0.864	0.469	-0.016
3	2	amp	cip	0.6	0.0015	eco	1.027	0.56	-0.059
3	3	amp	cip	0.6	0.002	eco	0.805	0.438	0.181
3	4	amp	cip	0.6	0.0025	eco	0.734	0.399	0.054
3	5	amp	cip	0.6	0.003	eco	1.011	0.55	-0.307
3	6	amp	cip	0.6	0.0035	eco	0.649	0.353	-0.012
3	7	amp	cip	0.6	0.004	eco	0.774	0.422	0.068
3	8	amp	cip	0.6	0.0045	eco	0.581	0.316	0.046
4	0	amp	cip	0.8	0	eco	0.917	0.498	0
4	1	amp	cip	0.8	0.001	eco	1.062	0.577	-0.263
4	2	amp	cip	0.8	0.0015	eco	0.818	0.444	0.093
4	3	amp	cip	0.8	0.002	eco	0.748	0.407	0.18
4	4	amp	cip	0.8	0.0025	eco	0.725	0.394	0.017
4	5	amp	cip	0.8	0.003	eco	0.894	0.486	-0.231
4	6	amp	cip	0.8	0.0035	eco	0.614	0.334	-0.014
4	7	amp	cip	0.8	0.004	eco	0.72	0.392	0.072
4	8	amp	cip	0.8	0.0045	eco	0.564	0.307	0.027
5	0	amp	cip	1	0	eco	0.93	0.506	0
5	1	amp	cip	1	0.001	eco	0.984	0.534	-0.174
5	2	amp	cip	1	0.0015	eco	0.838	0.455	0.086
5	3	amp	cip	1	0.002	eco	1.058	0.576	-0.117
5	4	amp	cip	1	0.0025	eco	0.867	0.471	-0.115
5	5	amp	cip	1	0.003	eco	0.604	0.329	0.068
5	6	amp	cip	1	0.0035	eco	0.574	0.314	0.034
5	7	amp	cip	1	0.004	eco	0.672	0.366	0.132
5	8	amp	cip	1	0.0045	eco	0.56	0.304	0.039
6	0	amp	cip	1.2	0	eco	0.945	0.512	0
6	1	amp	cip	1.2	0.001	eco	0.732	0.398	0.091
6	2	amp	cip	1.2	0.0015	eco	0.712	0.388	0.227
6	3	amp	cip	1.2	0.002	eco	0.665	0.362	0.291
6	4	amp	cip	1.2	0.0025	eco	0.724	0.394	0.041
6	5	amp	cip	1.2	0.003	eco	0.566	0.308	0.117
6	6	amp	cip	1.2	0.0035	eco	0.571	0.311	0.047
6	7	amp	cip	1.2	0.004	eco	0.462	0.252	0.354
6	8	amp	cip	1.2	0.0045	eco	0.406	0.222	0.203
7	0	amp	cip	1.4	0	eco	0.716	0.389	0
7	1	amp	cip	1.4	0.001	eco	0.697	0.378	-0.073
7	2	amp	cip	1.4	0.0015	eco	0.638	0.347	0.074
7	3	amp	cip	1.4	0.002	eco	0.639	0.347	0.086
7	4	amp	cip	1.4	0.0025	eco	0.516	0.28	0.063
7	5	amp	cip	1.4	0.003	eco	0.58	0.316	-0.062
7	6	amp	cip	1.4	0.0035	eco	0.514	0.28	-0.046
7	7	amp	cip	1.4	0.004	eco	0.356	0.194	0.263
7	8	amp	cip	1.4	0.0045	eco	0.35	0.19	0.111
8	0	amp	cip	1.6	0	eco	0.66	0.359	0
8	1	amp	cip	1.6	0.001	eco	0.589	0.32	-0.014
8	2	amp	cip	1.6	0.0015	eco	0.58	0.315	0.076
8	3	amp	cip	1.6	0.002	eco	0.606	0.33	0.062
8	4	amp	cip	1.6	0.0025	eco	0.42	0.228	0.114
8	5	amp	cip	1.6	0.003	eco	0.516	0.282	-0.039
8	6	amp	cip	1.6	0.0035	eco	0.352	0.192	0.08
8	7	amp	cip	1.6	0.004	eco	0.336	0.183	0.234
8	8	amp	cip	1.6	0.0045	eco	0.277	0.151	0.148
0	0	amp	ctx	0	0	eco	1	0.549	0
0	1	amp	ctx	0	0.004	eco	1.014	0.556	0
0	2	amp	ctx	0	0.008	eco	0.909	0.499	0
0	3	amp	ctx	0	0.012	eco	0.871	0.478	0
0	4	amp	ctx	0	0.016	eco	0.655	0.36	0
0	5	amp	ctx	0	0.02	eco	0.564	0.31	0
0	6	amp	ctx	0	0.024	eco	0.522	0.287	0
0	7	amp	ctx	0	0.028	eco	0.545	0.299	0
0	8	amp	ctx	0	0.032	eco	0.422	0.231	0
1	0	amp	ctx	0.2	0	eco	1.035	0.569	0
1	1	amp	ctx	0.2	0.004	eco	0.976	0.535	0.073
1	2	amp	ctx	0.2	0.008	eco	0.828	0.454	0.113
1	3	amp	ctx	0.2	0.012	eco	0.617	0.339	0.284
1	4	amp	ctx	0.2	0.016	eco	0.584	0.32	0.094
1	5	amp	ctx	0.2	0.02	eco	0.532	0.292	0.052
1	6	amp	ctx	0.2	0.024	eco	0.547	0.3	-0.007
1	7	amp	ctx	0.2	0.028	eco	0.412	0.226	0.152
1	8	amp	ctx	0.2	0.032	eco	0.406	0.223	0.031
2	0	amp	ctx	0.4	0	eco	0.997	0.547	0
2	1	amp	ctx	0.4	0.004	eco	1.091	0.599	-0.08
2	2	amp	ctx	0.4	0.008	eco	0.735	0.404	0.171
2	3	amp	ctx	0.4	0.012	eco	0.673	0.369	0.195
2	4	amp	ctx	0.4	0.016	eco	0.555	0.304	0.098
2	5	amp	ctx	0.4	0.02	eco	0.534	0.293	0.028
2	6	amp	ctx	0.4	0.024	eco	0.465	0.255	0.055
2	7	amp	ctx	0.4	0.028	eco	0.456	0.25	0.087
2	8	amp	ctx	0.4	0.032	eco	0.546	0.3	-0.125
3	0	amp	ctx	0.6	0	eco	0.937	0.514	0
3	1	amp	ctx	0.6	0.004	eco	0.79	0.434	0.16
3	2	amp	ctx	0.6	0.008	eco	0.849	0.466	0.003
3	3	amp	ctx	0.6	0.012	eco	0.604	0.332	0.212
3	4	amp	ctx	0.6	0.016	eco	0.604	0.332	0.01
3	5	amp	ctx	0.6	0.02	eco	0.558	0.306	-0.03
3	6	amp	ctx	0.6	0.024	eco	0.484	0.265	0.005
3	7	amp	ctx	0.6	0.028	eco	0.482	0.265	0.029
3	8	amp	ctx	0.6	0.032	eco	0.413	0.227	-0.018
4	0	amp	ctx	0.8	0	eco	0.927	0.509	0
4	1	amp	ctx	0.8	0.004	eco	1.01	0.544	-0.07
4	2	amp	ctx	0.8	0.008	eco	0.64	0.352	0.203
4	3	amp	ctx	0.8	0.012	eco	0.589	0.323	0.218
4	4	amp	ctx	0.8	0.016	eco	0.552	0.303	0.055
4	5	amp	ctx	0.8	0.02	eco	0.613	0.33	-0.09
4	6	amp	ctx	0.8	0.024	eco	0.431	0.237	0.053
4	7	amp	ctx	0.8	0.028	eco	0.489	0.269	0.016
4	8	amp	ctx	0.8	0.032	eco	0.383	0.208	0.008
5	0	amp	ctx	1	0	eco	0.921	0.506	0
5	1	amp	ctx	1	0.004	eco	0.753	0.413	0.181
5	2	amp	ctx	1	0.008	eco	0.659	0.362	0.178
5	3	amp	ctx	1	0.012	eco	0.634	0.348	0.168
5	4	amp	ctx	1	0.016	eco	0.577	0.316	0.026
5	5	amp	ctx	1	0.02	eco	0.407	0.223	0.112
5	6	amp	ctx	1	0.024	eco	0.423	0.232	0.058
5	7	amp	ctx	1	0.028	eco	0.409	0.224	0.093
5	8	amp	ctx	1	0.032	eco	0.197	0.107	0.192
6	0	amp	ctx	1.2	0	eco	0.947	0.52	0
6	1	amp	ctx	1.2	0.004	eco	0.561	0.308	0.399
6	2	amp	ctx	1.2	0.008	eco	0.616	0.338	0.245
6	3	amp	ctx	1.2	0.012	eco	0.528	0.29	0.297
6	4	amp	ctx	1.2	0.016	eco	0.627	0.344	-0.007
6	5	amp	ctx	1.2	0.02	eco	0.376	0.206	0.158
6	6	amp	ctx	1.2	0.024	eco	0.529	0.288	-0.035
6	7	amp	ctx	1.2	0.028	eco	0.252	0.139	0.264
6	8	amp	ctx	1.2	0.032	eco	0.377	0.207	0.023
7	0	amp	ctx	1.4	0	eco	0.657	0.361	0
7	1	amp	ctx	1.4	0.004	eco	0.692	0.38	-0.026
7	2	amp	ctx	1.4	0.008	eco	0.494	0.271	0.103
7	3	amp	ctx	1.4	0.012	eco	0.491	0.269	0.081
7	4	amp	ctx	1.4	0.016	eco	0.445	0.245	-0.015
7	5	amp	ctx	1.4	0.02	eco	0.389	0.213	-0.018
7	6	amp	ctx	1.4	0.024	eco	0.342	0.188	0.001
7	7	amp	ctx	1.4	0.028	eco	0.081	0.044	0.277
7	8	amp	ctx	1.4	0.032	eco	0.035	0.019	0.242
8	0	amp	ctx	1.6	0	eco	0.633	0.348	0
8	1	amp	ctx	1.6	0.004	eco	0.523	0.287	0.119
8	2	amp	ctx	1.6	0.008	eco	0.51	0.279	0.065
8	3	amp	ctx	1.6	0.012	eco	0.598	0.327	-0.047
8	4	amp	ctx	1.6	0.016	eco	0.446	0.244	-0.031
8	5	amp	ctx	1.6	0.02	eco	0.196	0.105	0.161
8	6	amp	ctx	1.6	0.024	eco	0.199	0.109	0.131
8	7	amp	ctx	1.6	0.028	eco	0.068	0.036	0.277
8	8	amp	ctx	1.6	0.032	eco	0.041	0.022	0.226
0	0	cip	ctx	0	0	eco	1	0.561	0
0	1	cip	ctx	0	0.004	eco	1.014	0.568	0
0	2	cip	ctx	0	0.008	eco	0.947	0.532	0
0	3	cip	ctx	0	0.012	eco	0.885	0.497	0
0	4	cip	ctx	0	0.016	eco	0.628	0.352	0
0	5	cip	ctx	0	0.02	eco	0.554	0.311	0
0	6	cip	ctx	0	0.024	eco	0.541	0.303	0
0	7	cip	ctx	0	0.028	eco	0.539	0.303	0
0	8	cip	ctx	0	0.032	eco	0.412	0.231	0
1	0	cip	ctx	0.001	0	eco	1.023	0.574	0
1	1	cip	ctx	0.001	0.004	eco	0.918	0.515	0.119
1	2	cip	ctx	0.001	0.008	eco	0.801	0.449	0.168
1	3	cip	ctx	0.001	0.012	eco	0.605	0.34	0.3
1	4	cip	ctx	0.001	0.016	eco	0.605	0.339	0.037
1	5	cip	ctx	0.001	0.02	eco	0.507	0.284	0.06
1	6	cip	ctx	0.001	0.024	eco	0.554	0.311	-0.001
1	7	cip	ctx	0.001	0.028	eco	0.443	0.248	0.108
1	8	cip	ctx	0.001	0.032	eco	0.384	0.215	0.037
2	0	cip	ctx	0.0015	0	eco	0.884	0.496	0
2	1	cip	ctx	0.0015	0.004	eco	1.062	0.594	-0.166
2	2	cip	ctx	0.0015	0.008	eco	0.778	0.436	0.059
2	3	cip	ctx	0.0015	0.012	eco	0.814	0.457	-0.032
2	4	cip	ctx	0.0015	0.016	eco	0.556	0.312	-0.001
2	5	cip	ctx	0.0015	0.02	eco	0.509	0.286	-0.019
2	6	cip	ctx	0.0015	0.024	eco	0.509	0.285	-0.031
2	7	cip	ctx	0.0015	0.028	eco	0.424	0.237	0.052
2	8	cip	ctx	0.0015	0.032	eco	0.449	0.252	-0.085
3	0	cip	ctx	0.002	0	eco	0.815	0.457	0
3	1	cip	ctx	0.002	0.004	eco	0.768	0.43	0.058
3	2	cip	ctx	0.002	0.008	eco	0.953	0.534	-0.181
3	3	cip	ctx	0.002	0.012	eco	0.608	0.341	0.113
3	4	cip	ctx	0.002	0.016	eco	0.583	0.327	-0.071
3	5	cip	ctx	0.002	0.02	eco	0.499	0.28	-0.047
3	6	cip	ctx	0.002	0.024	eco	0.463	0.259	-0.022
3	7	cip	ctx	0.002	0.028	eco	0.403	0.226	0.036
3	8	cip	ctx	0.002	0.032	eco	0.354	0.198	-0.018
4	0	cip	ctx	0.0025	0	eco	0.802	0.45	0
4	1	cip	ctx	0.0025	0.004	eco	1.003	0.562	-0.19
4	2	cip	ctx	0.0025	0.008	eco	0.65	0.365	0.109
4	3	cip	ctx	0.0025	0.012	eco	0.558	0.313	0.152
4	4	cip	ctx	0.0025	0.016	eco	0.549	0.308	-0.045
4	5	cip	ctx	0.0025	0.02	eco	0.518	0.291	-0.074
4	6	cip	ctx	0.0025	0.024	eco	0.435	0.244	-0.001
4	7	cip	ctx	0.0025	0.028	eco	0.417	0.234	0.015
4	8	cip	ctx	0.0025	0.032	eco	0.309	0.173	0.021
5	0	cip	ctx	0.003	0	eco	0.889	0.498	0
5	1	cip	ctx	0.003	0.004	eco	0.965	0.542	-0.064
5	2	cip	ctx	0.003	0.008	eco	0.663	0.373	0.179
5	3	cip	ctx	0.003	0.012	eco	0.667	0.373	0.12
5	4	cip	ctx	0.003	0.016	eco	0.489	0.274	0.069
5	5	cip	ctx	0.003	0.02	eco	0.457	0.255	0.036
5	6	cip	ctx	0.003	0.024	eco	0.371	0.208	0.11
5	7	cip	ctx	0.003	0.028	eco	0.362	0.203	0.117
5	8	cip	ctx	0.003	0.032	eco	0.338	0.19	0.028
6	0	cip	ctx	0.0035	0	eco	0.916	0.514	0
6	1	cip	ctx	0.0035	0.004	eco	0.721	0.404	0.208
6	2	cip	ctx	0.0035	0.008	eco	0.598	0.335	0.269
6	3	cip	ctx	0.0035	0.012	eco	0.529	0.297	0.282
6	4	cip	ctx	0.0035	0.016	eco	0.479	0.269	0.096
6	5	cip	ctx	0.0035	0.02	eco	0.366	0.205	0.141
6	6	cip	ctx	0.0035	0.024	eco	0.435	0.243	0.061
6	7	cip	ctx	0.0035	0.028	eco	0.302	0.169	0.192
6	8	cip	ctx	0.0035	0.032	eco	0.33	0.185	0.047
7	0	cip	ctx	0.004	0	eco	0.779	0.437	0
7	1	cip	ctx	0.004	0.004	eco	0.791	0.443	-0.001
7	2	cip	ctx	0.004	0.008	eco	0.531	0.298	0.207
7	3	cip	ctx	0.004	0.012	eco	0.477	0.267	0.212
7	4	cip	ctx	0.004	0.016	eco	0.404	0.226	0.085
7	5	cip	ctx	0.004	0.02	eco	0.479	0.268	-0.047
7	6	cip	ctx	0.004	0.024	eco	0.386	0.216	0.035
7	7	cip	ctx	0.004	0.028	eco	0.332	0.186	0.088
7	8	cip	ctx	0.004	0.032	eco	0.203	0.114	0.118
8	0	cip	ctx	0.0045	0	eco	0.582	0.327	0
8	1	cip	ctx	0.0045	0.004	eco	0.537	0.301	0.053
8	2	cip	ctx	0.0045	0.008	eco	0.501	0.281	0.05
8	3	cip	ctx	0.0045	0.012	eco	0.483	0.271	0.032
8	4	cip	ctx	0.0045	0.016	eco	0.363	0.203	0.002
8	5	cip	ctx	0.0045	0.02	eco	0.384	0.215	-0.062
8	6	cip	ctx	0.0045	0.024	eco	0.239	0.134	0.076
8	7	cip	ctx	0.0045	0.028	eco	0.285	0.16	0.029
8	8	cip	ctx	0.0045	0.032	eco	0.171	0.096	0.069
0	0	gen	amp	0	0	eco	1	0.489	0
0	1	gen	amp	0	0.2	eco	0.999	0.489	0
0	2	gen	amp	0	0.4	eco	1.002	0.491	0
0	3	gen	amp	0	0.6	eco	1.007	0.493	0
0	4	gen	amp	0	0.8	eco	0.802	0.393	0
0	5	gen	amp	0	1	eco	0.732	0.359	0
0	6	gen	amp	0	1.2	eco	0.636	0.312	0
0	7	gen	amp	0	1.4	eco	0.767	0.375	0
0	8	gen	amp	0	1.6	eco	0.514	0.254	0
1	0	gen	amp	0.16	0	eco	0.883	0.431	0
1	1	gen	amp	0.16	0.2	eco	0.61	0.298	0.272
1	2	gen	amp	0.16	0.4	eco	0.58	0.284	0.305
1	3	gen	amp	0.16	0.6	eco	0.563	0.276	0.326
1	4	gen	amp	0.16	0.8	eco	0.527	0.258	0.181
1	5	gen	amp	0.16	1	eco	0.487	0.239	0.159
1	6	gen	amp	0.16	1.2	eco	0.406	0.201	0.156
1	7	gen	amp	0.16	1.4	eco	0.361	0.179	0.316
1	8	gen	amp	0.16	1.6	eco	0.327	0.161	0.127
2	0	gen	amp	0.2	0	eco	0.629	0.307	0
2	1	gen	amp	0.2	0.2	eco	0.944	0.461	-0.316
2	2	gen	amp	0.2	0.4	eco	0.774	0.378	-0.144
2	3	gen	amp	0.2	0.6	eco	0.777	0.38	-0.144
2	4	gen	amp	0.2	0.8	eco	0.495	0.242	0.009
2	5	gen	amp	0.2	1	eco	0.561	0.276	-0.101
2	6	gen	amp	0.2	1.2	eco	0.33	0.164	0.07
2	7	gen	amp	0.2	1.4	eco	0.322	0.16	0.16
2	8	gen	amp	0.2	1.6	eco	0.26	0.127	0.063
3	0	gen	amp	0.24	0	eco	0.594	0.29	0
3	1	gen	amp	0.24	0.2	eco	0.544	0.266	0.049
3	2	gen	amp	0.24	0.4	eco	0.805	0.394	-0.21
3	3	gen	amp	0.24	0.6	eco	0.474	0.232	0.124
3	4	gen	amp	0.24	0.8	eco	0.457	0.224	0.019
3	5	gen	amp	0.24	1	eco	0.479	0.234	-0.044
3	6	gen	amp	0.24	1.2	eco	0.304	0.151	0.074
3	7	gen	amp	0.24	1.4	eco	0.16	0.08	0.296
3	8	gen	amp	0.24	1.6	eco	0.201	0.097	0.104
4	0	gen	amp	0.28	0	eco	0.544	0.266	0
4	1	gen	amp	0.28	0.2	eco	0.72	0.351	-0.177
4	2	gen	amp	0.28	0.4	eco	0.489	0.239	0.056
4	3	gen	amp	0.28	0.6	eco	0.465	0.227	0.083
4	4	gen	amp	0.28	0.8	eco	0.397	0.195	0.039
4	5	gen	amp	0.28	1	eco	0.392	0.191	0.006
4	6	gen	amp	0.28	1.2	eco	0.282	0.139	0.064
4	7	gen	amp	0.28	1.4	eco	0.214	0.108	0.203
4	8	gen	amp	0.28	1.6	eco	0.113	0.056	0.167
5	0	gen	amp	0.32	0	eco	0.614	0.301	0
5	1	gen	amp	0.32	0.2	eco	0.618	0.302	-0.005
5	2	gen	amp	0.32	0.4	eco	0.471	0.231	0.144
5	3	gen	amp	0.32	0.6	eco	0.568	0.279	0.05
5	4	gen	amp	0.32	0.8	eco	0.492	0.241	0
5	5	gen	amp	0.32	1	eco	0.289	0.143	0.16
5	6	gen	amp	0.32	1.2	eco	0.236	0.118	0.155
5	7	gen	amp	0.32	1.4	eco	0.146	0.074	0.325
5	8	gen	amp	0.32	1.6	eco	0.097	0.048	0.219
6	0	gen	amp	0.36	0	eco	0.556	0.273	0
6	1	gen	amp	0.36	0.2	eco	0.522	0.256	0.033
6	2	gen	amp	0.36	0.4	eco	0.433	0.212	0.124
6	3	gen	amp	0.36	0.6	eco	0.405	0.198	0.155
6	4	gen	amp	0.36	0.8	eco	0.462	0.228	-0.016
6	5	gen	amp	0.36	1	eco	0.312	0.153	0.095
6	6	gen	amp	0.36	1.2	eco	0.255	0.125	0.099
6	7	gen	amp	0.36	1.4	eco	0.194	0.096	0.232
6	8	gen	amp	0.36	1.6	eco	0.126	0.063	0.16
7	0	gen	amp	0.4	0	eco	0.539	0.264	0
7	1	gen	amp	0.4	0.2	eco	0.52	0.255	0.018
7	2	gen	amp	0.4	0.4	eco	0.431	0.212	0.109
7	3	gen	amp	0.4	0.6	eco	0.411	0.201	0.132
7	4	gen	amp	0.4	0.8	eco	0.306	0.152	0.126
7	5	gen	amp	0.4	1	eco	0.293	0.147	0.102
7	6	gen	amp	0.4	1.2	eco	0.186	0.094	0.157
7	7	gen	amp	0.4	1.4	eco	0.135	0.068	0.278
7	8	gen	amp	0.4	1.6	eco	0.147	0.073	0.13
8	0	gen	amp	0.44	0	eco	0.418	0.205	0
8	1	gen	amp	0.44	0.2	eco	0.423	0.208	-0.005
8	2	gen	amp	0.44	0.4	eco	0.427	0.209	-0.008
8	3	gen	amp	0.44	0.6	eco	0.482	0.235	-0.061
8	4	gen	amp	0.44	0.8	eco	0.237	0.115	0.098
8	5	gen	amp	0.44	1	eco	0.107	0.053	0.199
8	6	gen	amp	0.44	1.2	eco	0.216	0.108	0.05
8	7	gen	amp	0.44	1.4	eco	0.128	0.064	0.193
8	8	gen	amp	0.44	1.6	eco	0.177	0.086	0.038
0	0	gen	cip	0	0	eco	1	0.556	0
0	1	gen	cip	0	0.001	eco	0.864	0.481	0
0	2	gen	cip	0	0.0015	eco	0.934	0.52	0
0	3	gen	cip	0	0.002	eco	0.892	0.497	0
0	4	gen	cip	0	0.0025	eco	0.78	0.434	0
0	5	gen	cip	0	0.003	eco	0.7	0.389	0
0	6	gen	cip	0	0.0035	eco	0.651	0.362	0
0	7	gen	cip	0	0.004	eco	0.78	0.434	0
0	8	gen	cip	0	0.0045	eco	0.627	0.349	0
1	0	gen	cip	0.16	0	eco	0.81	0.451	0
1	1	gen	cip	0.16	0.001	eco	0.576	0.32	0.124
1	2	gen	cip	0.16	0.0015	eco	0.548	0.305	0.209
1	3	gen	cip	0.16	0.002	eco	0.541	0.301	0.182
1	4	gen	cip	0.16	0.0025	eco	0.514	0.286	0.118
1	5	gen	cip	0.16	0.003	eco	0.504	0.281	0.063
1	6	gen	cip	0.16	0.0035	eco	0.506	0.282	0.021
1	7	gen	cip	0.16	0.004	eco	0.475	0.264	0.157
1	8	gen	cip	0.16	0.0045	eco	0.479	0.266	0.029
2	0	gen	cip	0.2	0	eco	0.554	0.308	0
2	1	gen	cip	0.2	0.001	eco	0.804	0.447	-0.325
2	2	gen	cip	0.2	0.0015	eco	0.652	0.363	-0.135
2	3	gen	cip	0.2	0.002	eco	0.633	0.352	-0.139
2	4	gen	cip	0.2	0.0025	eco	0.486	0.271	-0.054
2	5	gen	cip	0.2	0.003	eco	0.573	0.319	-0.185
2	6	gen	cip	0.2	0.0035	eco	0.48	0.267	-0.119
2	7	gen	cip	0.2	0.004	eco	0.478	0.266	-0.046
2	8	gen	cip	0.2	0.0045	eco	0.431	0.239	-0.084
3	0	gen	cip	0.24	0	eco	0.516	0.287	0
3	1	gen	cip	0.24	0.001	eco	0.497	0.277	-0.051
3	2	gen	cip	0.24	0.0015	eco	0.665	0.37	-0.183
3	3	gen	cip	0.24	0.002	eco	0.488	0.272	-0.028
3	4	gen	cip	0.24	0.0025	eco	0.477	0.266	-0.075
3	5	gen	cip	0.24	0.003	eco	0.552	0.307	-0.191
3	6	gen	cip	0.24	0.0035	eco	0.455	0.253	-0.119
3	7	gen	cip	0.24	0.004	eco	0.33	0.184	0.072
3	8	gen	cip	0.24	0.0045	eco	0.217	0.12	0.107
4	0	gen	cip	0.28	0	eco	0.504	0.28	0
4	1	gen	cip	0.28	0.001	eco	0.628	0.35	-0.193
4	2	gen	cip	0.28	0.0015	eco	0.454	0.253	0.017
4	3	gen	cip	0.28	0.002	eco	0.451	0.251	-0.001
4	4	gen	cip	0.28	0.0025	eco	0.47	0.261	-0.077
4	5	gen	cip	0.28	0.003	eco	0.421	0.234	-0.068
4	6	gen	cip	0.28	0.0035	eco	0.428	0.238	-0.1
4	7	gen	cip	0.28	0.004	eco	0.207	0.116	0.186
4	8	gen	cip	0.28	0.0045	eco	0.272	0.152	0.044
5	0	gen	cip	0.32	0	eco	0.538	0.299	0
5	1	gen	cip	0.32	0.001	eco	0.543	0.302	-0.078
5	2	gen	cip	0.32	0.0015	eco	0.455	0.253	0.047
5	3	gen	cip	0.32	0.002	eco	0.468	0.26	0.012
5	4	gen	cip	0.32	0.0025	eco	0.447	0.249	-0.027
5	5	gen	cip	0.32	0.003	eco	0.395	0.22	-0.018
5	6	gen	cip	0.32	0.0035	eco	0.202	0.114	0.148
5	7	gen	cip	0.32	0.004	eco	0.099	0.055	0.321
5	8	gen	cip	0.32	0.0045	eco	0.008	0.004	0.329
6	0	gen	cip	0.36	0	eco	0.47	0.262	0
6	1	gen	cip	0.36	0.001	eco	0.434	0.242	-0.028
6	2	gen	cip	0.36	0.0015	eco	0.429	0.239	0.01
6	3	gen	cip	0.36	0.002	eco	0.452	0.251	-0.033
6	4	gen	cip	0.36	0.0025	eco	0.337	0.188	0.03
6	5	gen	cip	0.36	0.003	eco	0.359	0.2	-0.03
6	6	gen	cip	0.36	0.0035	eco	0.178	0.098	0.128
6	7	gen	cip	0.36	0.004	eco	0.189	0.105	0.178
6	8	gen	cip	0.36	0.0045	eco	0.007	0.004	0.288
7	0	gen	cip	0.4	0	eco	0.392	0.218	0
7	1	gen	cip	0.4	0.001	eco	0.466	0.26	-0.127
7	2	gen	cip	0.4	0.0015	eco	0.423	0.235	-0.057
7	3	gen	cip	0.4	0.002	eco	0.252	0.14	0.098
7	4	gen	cip	0.4	0.0025	eco	0.227	0.125	0.079
7	5	gen	cip	0.4	0.003	eco	0.133	0.075	0.141
7	6	gen	cip	0.4	0.0035	eco	0.179	0.1	0.076
7	7	gen	cip	0.4	0.004	eco	0.043	0.024	0.263
7	8	gen	cip	0.4	0.0045	eco	0.075	0.042	0.171
8	0	gen	cip	0.44	0	eco	0.393	0.218	0
8	1	gen	cip	0.44	0.001	eco	0.368	0.205	-0.028
8	2	gen	cip	0.44	0.0015	eco	0.397	0.221	-0.03
8	3	gen	cip	0.44	0.002	eco	0.283	0.158	0.068
8	4	gen	cip	0.44	0.0025	eco	0.369	0.205	-0.062
8	5	gen	cip	0.44	0.003	eco	0.167	0.094	0.108
8	6	gen	cip	0.44	0.0035	eco	0.003	0.002	0.253
8	7	gen	cip	0.44	0.004	eco	0.006	0.003	0.301
8	8	gen	cip	0.44	0.0045	eco	0.028	0.016	0.218
0	0	gen	ctx	0	0	eco	1	0.585	0
0	1	gen	ctx	0	0.004	eco	1.021	0.598	0
0	2	gen	ctx	0	0.008	eco	0.808	0.472	0
0	3	gen	ctx	0	0.012	eco	0.737	0.431	0
0	4	gen	ctx	0	0.016	eco	0.57	0.333	0
0	5	gen	ctx	0	0.02	eco	0.536	0.313	0
0	6	gen	ctx	0	0.024	eco	0.52	0.304	0
0	7	gen	ctx	0	0.028	eco	0.516	0.302	0
0	8	gen	ctx	0	0.032	eco	0.438	0.256	0
1	0	gen	ctx	0.16	0	eco	0.778	0.455	0
1	1	gen	ctx	0.16	0.004	eco	0.549	0.321	0.245
1	2	gen	ctx	0.16	0.008	eco	0.525	0.307	0.104
1	3	gen	ctx	0.16	0.012	eco	0.493	0.288	0.08
1	4	gen	ctx	0.16	0.016	eco	0.429	0.251	0.014
1	5	gen	ctx	0.16	0.02	eco	0.363	0.212	0.054
1	6	gen	ctx	0.16	0.024	eco	0.326	0.191	0.079
1	7	gen	ctx	0.16	0.028	eco	0.227	0.132	0.174
1	8	gen	ctx	0.16	0.032	eco	0.175	0.102	0.166
2	0	gen	ctx	0.2	0	eco	0.539	0.315	0
2	1	gen	ctx	0.2	0.004	eco	0.847	0.495	-0.297
2	2	gen	ctx	0.2	0.008	eco	0.559	0.327	-0.123
2	3	gen	ctx	0.2	0.012	eco	0.498	0.291	-0.101
2	4	gen	ctx	0.2	0.016	eco	0.409	0.239	-0.102
2	5	gen	ctx	0.2	0.02	eco	0.287	0.167	0.002
2	6	gen	ctx	0.2	0.024	eco	0.207	0.121	0.073
2	7	gen	ctx	0.2	0.028	eco	0.175	0.102	0.103
2	8	gen	ctx	0.2	0.032	eco	0.205	0.12	0.031
3	0	gen	ctx	0.24	0	eco	0.518	0.303	0
3	1	gen	ctx	0.24	0.004	eco	0.407	0.238	0.122
3	2	gen	ctx	0.24	0.008	eco	0.604	0.353	-0.185
3	3	gen	ctx	0.24	0.012	eco	0.415	0.242	-0.033
3	4	gen	ctx	0.24	0.016	eco	0.348	0.203	-0.053
3	5	gen	ctx	0.24	0.02	eco	0.337	0.196	-0.059
3	6	gen	ctx	0.24	0.024	eco	0.232	0.135	0.037
3	7	gen	ctx	0.24	0.028	eco	0.133	0.079	0.134
3	8	gen	ctx	0.24	0.032	eco	0.117	0.067	0.11
4	0	gen	ctx	0.28	0	eco	0.484	0.283	0
4	1	gen	ctx	0.28	0.004	eco	0.559	0.327	-0.065
4	2	gen	ctx	0.28	0.008	eco	0.448	0.262	-0.057
4	3	gen	ctx	0.28	0.012	eco	0.398	0.233	-0.041
4	4	gen	ctx	0.28	0.016	eco	0.315	0.184	-0.039
4	5	gen	ctx	0.28	0.02	eco	0.348	0.204	-0.089
4	6	gen	ctx	0.28	0.024	eco	0.248	0.146	0.004
4	7	gen	ctx	0.28	0.028	eco	0.085	0.05	0.165
4	8	gen	ctx	0.28	0.032	eco	0.102	0.059	0.11
5	0	gen	ctx	0.32	0	eco	0.532	0.311	0
5	1	gen	ctx	0.32	0.004	eco	0.505	0.296	0.038
5	2	gen	ctx	0.32	0.008	eco	0.414	0.242	0.016
5	3	gen	ctx	0.32	0.012	eco	0.485	0.283	-0.093
5	4	gen	ctx	0.32	0.016	eco	0.33	0.194	-0.027
5	5	gen	ctx	0.32	0.02	eco	0.245	0.144	0.04
5	6	gen	ctx	0.32	0.024	eco	0.14	0.081	0.137
5	7	gen	ctx	0.32	0.028	eco	0.024	0.014	0.251
5	8	gen	ctx	0.32	0.032	eco	0.012	0.007	0.221
6	0	gen	ctx	0.36	0	eco	0.487	0.285	0
6	1	gen	ctx	0.36	0.004	eco	0.433	0.254	0.064
6	2	gen	ctx	0.36	0.008	eco	0.402	0.235	-0.009
6	3	gen	ctx	0.36	0.012	eco	0.363	0.212	-0.004
6	4	gen	ctx	0.36	0.016	eco	0.294	0.171	-0.016
6	5	gen	ctx	0.36	0.02	eco	0.148	0.087	0.113
6	6	gen	ctx	0.36	0.024	eco	0.054	0.032	0.199
6	7	gen	ctx	0.36	0.028	eco	0.013	0.007	0.238
6	8	gen	ctx	0.36	0.032	eco	0.008	0.005	0.205
7	0	gen	ctx	0.4	0	eco	0.462	0.27	0
7	1	gen	ctx	0.4	0.004	eco	0.473	0.277	-0.001
7	2	gen	ctx	0.4	0.008	eco	0.381	0.223	-0.008
7	3	gen	ctx	0.4	0.012	eco	0.318	0.185	0.022
7	4	gen	ctx	0.4	0.016	eco	0.327	0.192	-0.064
7	5	gen	ctx	0.4	0.02	eco	0.071	0.042	0.177
7	6	gen	ctx	0.4	0.024	eco	0.078	0.046	0.162
7	7	gen	ctx	0.4	0.028	eco	0.002	0.001	0.236
7	8	gen	ctx	0.4	0.032	eco	0.002	0.001	0.2
8	0	gen	ctx	0.44	0	eco	0.408	0.239	0
8	1	gen	ctx	0.44	0.004	eco	0.42	0.246	-0.003
8	2	gen	ctx	0.44	0.008	eco	0.426	0.25	-0.096
8	3	gen	ctx	0.44	0.012	eco	0.378	0.223	-0.077
8	4	gen	ctx	0.44	0.016	eco	0.163	0.095	0.07
8	5	gen	ctx	0.44	0.02	eco	0.009	0.006	0.21
8	6	gen	ctx	0.44	0.024	eco	0.072	0.043	0.14
8	7	gen	ctx	0.44	0.028	eco	0.013	0.008	0.198
8	8	gen	ctx	0.44	0.032	eco	0.008	0.005	0.171
0	0	amp	cip	0	0	pae	1	0.821	0
0	1	amp	cip	0	0.015	pae	0.69	0.565	0
0	2	amp	cip	0	0.02	pae	0.123	0.101	0
0	3	amp	cip	0	0.025	pae	0.151	0.124	0
0	4	amp	cip	0	0.03	pae	0.129	0.106	0
0	5	amp	cip	0	0.035	pae	0.085	0.07	0
0	6	amp	cip	0	0.04	pae	0.045	0.037	0
0	7	amp	cip	0	0.045	pae	0.035	0.029	0
0	8	amp	cip	0	0.05	pae	0.031	0.026	0
1	0	amp	cip	37.5	0	pae	0.998	0.82	0
1	1	amp	cip	37.5	0.015	pae	0.311	0.255	0.378
1	2	amp	cip	37.5	0.02	pae	0.131	0.108	-0.008
1	3	amp	cip	37.5	0.025	pae	0.089	0.073	0.062
1	4	amp	cip	37.5	0.03	pae	0.035	0.029	0.094
1	5	amp	cip	37.5	0.035	pae	0.013	0.011	0.072
1	6	amp	cip	37.5	0.04	pae	0.007	0.005	0.038
1	7	amp	cip	37.5	0.045	pae	0.018	0.015	0.017
1	8	amp	cip	37.5	0.05	pae	0.003	0.003	0.028
2	0	amp	cip	50	0	pae	0.852	0.7	0
2	1	amp	cip	50	0.015	pae	0.301	0.247	0.287
2	2	amp	cip	50	0.02	pae	0.094	0.077	0.011
2	3	amp	cip	50	0.025	pae	0.042	0.034	0.087
2	4	amp	cip	50	0.03	pae	0.033	0.027	0.077
2	5	amp	cip	50	0.035	pae	0.009	0.007	0.063
2	6	amp	cip	50	0.04	pae	0.006	0.005	0.032
2	7	amp	cip	50	0.045	pae	0.003	0.002	0.027
2	8	amp	cip	50	0.05	pae	0.022	0.018	0.004
3	0	amp	cip	62.5	0	pae	0.726	0.596	0
3	1	amp	cip	62.5	0.015	pae	0.179	0.147	0.322
3	2	amp	cip	62.5	0.02	pae	0.102	0.084	-0.013
3	3	amp	cip	62.5	0.025	pae	0.053	0.043	0.057
3	4	amp	cip	62.5	0.03	pae	0.021	0.017	0.073
3	5	amp	cip	62.5	0.035	pae	0.013	0.011	0.049
3	6	amp	cip	62.5	0.04	pae	0.004	0.004	0.029
3	7	amp	cip	62.5	0.045	pae	0.004	0.003	0.021
3	8	amp	cip	62.5	0.05	pae	0.021	0.017	0.002
4	0	amp	cip	75	0	pae	0.513	0.421	0
4	1	amp	cip	75	0.015	pae	0.14	0.115	0.214
4	2	amp	cip	75	0.02	pae	0.082	0.067	-0.019
4	3	amp	cip	75	0.025	pae	0.047	0.039	0.03
4	4	amp	cip	75	0.03	pae	0.022	0.018	0.044
4	5	amp	cip	75	0.035	pae	0.006	0.005	0.038
4	6	amp	cip	75	0.04	pae	0.022	0.018	0.001
4	7	amp	cip	75	0.045	pae	0.028	0.023	-0.01
4	8	amp	cip	75	0.05	pae	0.011	0.009	0.005
5	0	amp	cip	87.5	0	pae	0.527	0.433	0
5	1	amp	cip	87.5	0.015	pae	0.126	0.104	0.238
5	2	amp	cip	87.5	0.02	pae	0.065	0.053	0
5	3	amp	cip	87.5	0.025	pae	0.034	0.028	0.046
5	4	amp	cip	87.5	0.03	pae	0.016	0.014	0.052
5	5	amp	cip	87.5	0.035	pae	0.005	0.004	0.04
5	6	amp	cip	87.5	0.04	pae	0.001	0.001	0.023
5	7	amp	cip	87.5	0.045	pae	0.002	0.002	0.016
5	8	amp	cip	87.5	0.05	pae	0.002	0.002	0.014
6	0	amp	cip	100	0	pae	0.394	0.323	0
6	1	amp	cip	100	0.015	pae	0.069	0.056	0.203
6	2	amp	cip	100	0.02	pae	0.066	0.054	-0.018
6	3	amp	cip	100	0.025	pae	0.036	0.03	0.023
6	4	amp	cip	100	0.03	pae	0.032	0.026	0.019
6	5	amp	cip	100	0.035	pae	0.006	0.005	0.027
6	6	amp	cip	100	0.04	pae	0.025	0.02	-0.007
6	7	amp	cip	100	0.045	pae	0.003	0.003	0.011
6	8	amp	cip	100	0.05	pae	0.003	0.003	0.009
7	0	amp	cip	112.5	0	pae	0.349	0.287	0
7	1	amp	cip	112.5	0.015	pae	0.098	0.08	0.143
7	2	amp	cip	112.5	0.02	pae	0.053	0.043	-0.01
7	3	amp	cip	112.5	0.025	pae	0.023	0.019	0.03
7	4	amp	cip	112.5	0.03	pae	0.014	0.012	0.031
7	5	amp	cip	112.5	0.035	pae	0.005	0.004	0.025
7	6	amp	cip	112.5	0.04	pae	0.005	0.004	0.011
7	7	amp	cip	112.5	0.045	pae	0	0	0.012
7	8	amp	cip	112.5	0.05	pae	0.002	0.001	0.009
8	0	amp	cip	125	0	pae	0.191	0.157	0
8	1	amp	cip	125	0.015	pae	0.087	0.071	0.045
8	2	amp	cip	125	0.02	pae	0.048	0.039	-0.025
8	3	amp	cip	125	0.025	pae	0.021	0.018	0.008
8	4	amp	cip	125	0.03	pae	0.012	0.01	0.013
8	5	amp	cip	125	0.035	pae	0.001	0.001	0.015
8	6	amp	cip	125	0.04	pae	0.002	0.002	0.007
8	7	amp	cip	125	0.045	pae	0.001	0.001	0.006
8	8	amp	cip	125	0.05	pae	0.005	0.004	0.001
0	0	amp	ctx	0	0	pae	1	0.833	0
0	1	amp	ctx	0	6	pae	0.861	0.717	0
0	2	amp	ctx	0	9	pae	0.195	0.163	0
0	3	amp	ctx	0	12	pae	0.084	0.07	0
0	4	amp	ctx	0	15	pae	0.101	0.084	0
0	5	amp	ctx	0	18	pae	0.056	0.047	0
0	6	amp	ctx	0	21	pae	0.039	0.032	0
0	7	amp	ctx	0	24	pae	0.037	0.031	0
0	8	amp	ctx	0	27	pae	0.04	0.034	0
1	0	amp	ctx	75	0	pae	0.535	0.446	0
1	1	amp	ctx	75	6	pae	0.313	0.261	0.148
1	2	amp	ctx	75	9	pae	0.26	0.216	-0.156
1	3	amp	ctx	75	12	pae	0.219	0.183	-0.174
1	4	amp	ctx	75	15	pae	0.191	0.159	-0.137
1	5	amp	ctx	75	18	pae	0.153	0.128	-0.123
1	6	amp	ctx	75	21	pae	0.149	0.124	-0.128
1	7	amp	ctx	75	24	pae	0.121	0.101	-0.101
1	8	amp	ctx	75	27	pae	0.134	0.111	-0.113
2	0	amp	ctx	100	0	pae	0.348	0.289	0
2	1	amp	ctx	100	6	pae	0.199	0.166	0.101
2	2	amp	ctx	100	9	pae	0.166	0.138	-0.098
2	3	amp	ctx	100	12	pae	0.169	0.141	-0.14
2	4	amp	ctx	100	15	pae	0.157	0.13	-0.122
2	5	amp	ctx	100	18	pae	0.132	0.11	-0.113
2	6	amp	ctx	100	21	pae	0.126	0.105	-0.112
2	7	amp	ctx	100	24	pae	0.122	0.102	-0.109
2	8	amp	ctx	100	27	pae	0.131	0.109	-0.117
3	0	amp	ctx	125	0	pae	0.299	0.249	0
3	1	amp	ctx	125	6	pae	0.207	0.172	0.05
3	2	amp	ctx	125	9	pae	0.181	0.15	-0.123
3	3	amp	ctx	125	12	pae	0.156	0.13	-0.131
3	4	amp	ctx	125	15	pae	0.142	0.118	-0.112
3	5	amp	ctx	125	18	pae	0.13	0.108	-0.113
3	6	amp	ctx	125	21	pae	0.127	0.106	-0.115
3	7	amp	ctx	125	24	pae	0.077	0.064	-0.066
3	8	amp	ctx	125	27	pae	0.109	0.09	-0.097
4	0	amp	ctx	150	0	pae	0.202	0.168	0
4	1	amp	ctx	150	6	pae	0.121	0.1	0.053
4	2	amp	ctx	150	9	pae	0.137	0.114	-0.098
4	3	amp	ctx	150	12	pae	0.133	0.111	-0.116
4	4	amp	ctx	150	15	pae	0.119	0.099	-0.099
4	5	amp	ctx	150	18	pae	0.099	0.083	-0.088
4	6	amp	ctx	150	21	pae	0.14	0.116	-0.132
4	7	amp	ctx	150	24	pae	0.118	0.098	-0.111
4	8	amp	ctx	150	27	pae	0.083	0.069	-0.075
5	0	amp	ctx	175	0	pae	0.165	0.138	0
5	1	amp	ctx	175	6	pae	0.109	0.091	0.033
5	2	amp	ctx	175	9	pae	0.136	0.113	-0.104
5	3	amp	ctx	175	12	pae	0.098	0.082	-0.084
5	4	amp	ctx	175	15	pae	0.084	0.07	-0.067
5	5	amp	ctx	175	18	pae	0.088	0.074	-0.079
5	6	amp	ctx	175	21	pae	0.07	0.058	-0.064
5	7	amp	ctx	175	24	pae	0.043	0.036	-0.037
5	8	amp	ctx	175	27	pae	0.037	0.031	-0.03
6	0	amp	ctx	200	0	pae	0.14	0.117	0
6	1	amp	ctx	200	6	pae	0.086	0.072	0.035
6	2	amp	ctx	200	9	pae	0.117	0.097	-0.09
6	3	amp	ctx	200	12	pae	0.1	0.083	-0.088
6	4	amp	ctx	200	15	pae	0.11	0.091	-0.096
6	5	amp	ctx	200	18	pae	0.084	0.07	-0.076
6	6	amp	ctx	200	21	pae	0.074	0.061	-0.069
6	7	amp	ctx	200	24	pae	0.07	0.059	-0.065
6	8	amp	ctx	200	27	pae	0.036	0.03	-0.03
7	0	amp	ctx	225	0	pae	0.089	0.074	0
7	1	amp	ctx	225	6	pae	0.072	0.06	0.005
7	2	amp	ctx	225	9	pae	0.079	0.066	-0.062
7	3	amp	ctx	225	12	pae	0.079	0.066	-0.072
7	4	amp	ctx	225	15	pae	0.076	0.063	-0.067
7	5	amp	ctx	225	18	pae	0.042	0.035	-0.037
7	6	amp	ctx	225	21	pae	0.056	0.046	-0.053
7	7	amp	ctx	225	24	pae	0.058	0.048	-0.055
7	8	amp	ctx	225	27	pae	0.049	0.041	-0.045
8	0	amp	ctx	250	0	pae	0.106	0.088	0
8	1	amp	ctx	250	6	pae	0.077	0.064	0.014
8	2	amp	ctx	250	9	pae	0.076	0.063	-0.055
8	3	amp	ctx	250	12	pae	0.062	0.051	-0.053
8	4	amp	ctx	250	15	pae	0.061	0.051	-0.05
8	5	amp	ctx	250	18	pae	0.031	0.026	-0.025
8	6	amp	ctx	250	21	pae	0.051	0.042	-0.047
8	7	amp	ctx	250	24	pae	0.042	0.035	-0.038
8	8	amp	ctx	250	27	pae	0.057	0.047	-0.053
0	0	cip	ctx	0	0	pae	1	0.821	0
0	1	cip	ctx	0	1.5	pae	1.081	0.888	0
0	2	cip	ctx	0	3	pae	1.195	0.981	0
0	3	cip	ctx	0	4.5	pae	1.153	0.947	0
0	4	cip	ctx	0	6	pae	0.919	0.755	0
0	5	cip	ctx	0	7.5	pae	0.692	0.568	0
0	6	cip	ctx	0	9	pae	0.362	0.297	0
0	7	cip	ctx	0	10.5	pae	0.154	0.127	0
0	8	cip	ctx	0	12	pae	0.133	0.109	0
1	0	cip	ctx	0.015	0	pae	0.39	0.321	0
1	1	cip	ctx	0.015	1.5	pae	1.051	0.864	-0.629
1	2	cip	ctx	0.015	3	pae	0.892	0.732	-0.426
1	3	cip	ctx	0.015	4.5	pae	0.62	0.51	-0.17
1	4	cip	ctx	0.015	6	pae	0.24	0.198	0.118
1	5	cip	ctx	0.015	7.5	pae	0.144	0.119	0.126
1	6	cip	ctx	0.015	9	pae	0.083	0.068	0.058
1	7	cip	ctx	0.015	10.5	pae	0.08	0.066	-0.02
1	8	cip	ctx	0.015	12	pae	0.085	0.07	-0.033
2	0	cip	ctx	0.02	0	pae	0.353	0.29	0
2	1	cip	ctx	0.02	1.5	pae	0.909	0.746	-0.527
2	2	cip	ctx	0.02	3	pae	0.502	0.413	-0.08
2	3	cip	ctx	0.02	4.5	pae	0.316	0.26	0.091
2	4	cip	ctx	0.02	6	pae	0.168	0.138	0.156
2	5	cip	ctx	0.02	7.5	pae	0.088	0.072	0.156
2	6	cip	ctx	0.02	9	pae	0.074	0.061	0.054
2	7	cip	ctx	0.02	10.5	pae	0.073	0.06	-0.019
2	8	cip	ctx	0.02	12	pae	0.052	0.043	-0.005
3	0	cip	ctx	0.025	0	pae	0.201	0.165	0
3	1	cip	ctx	0.025	1.5	pae	0.735	0.604	-0.518
3	2	cip	ctx	0.025	3	pae	0.28	0.23	-0.04
3	3	cip	ctx	0.025	4.5	pae	0.443	0.366	-0.211
3	4	cip	ctx	0.025	6	pae	0.104	0.085	0.081
3	5	cip	ctx	0.025	7.5	pae	0.051	0.042	0.088
3	6	cip	ctx	0.025	9	pae	0.055	0.045	0.018
3	7	cip	ctx	0.025	10.5	pae	0.02	0.016	0.011
3	8	cip	ctx	0.025	12	pae	0.04	0.033	-0.013
4	0	cip	ctx	0.03	0	pae	0.164	0.134	0
4	1	cip	ctx	0.03	1.5	pae	0.137	0.113	0.04
4	2	cip	ctx	0.03	3	pae	0.199	0.164	-0.003
4	3	cip	ctx	0.03	4.5	pae	0.108	0.088	0.081
4	4	cip	ctx	0.03	6	pae	0.046	0.038	0.105
4	5	cip	ctx	0.03	7.5	pae	0.024	0.019	0.089
4	6	cip	ctx	0.03	9	pae	0.064	0.052	-0.005
4	7	cip	ctx	0.03	10.5	pae	0.048	0.04	-0.023
4	8	cip	ctx	0.03	12	pae	0.034	0.028	-0.012
5	0	cip	ctx	0.035	0	pae	0.062	0.051	0
5	1	cip	ctx	0.035	1.5	pae	0.12	0.099	-0.053
5	2	cip	ctx	0.035	3	pae	0.09	0.074	-0.016
5	3	cip	ctx	0.035	4.5	pae	0.032	0.027	0.039
5	4	cip	ctx	0.035	6	pae	0.016	0.013	0.041
5	5	cip	ctx	0.035	7.5	pae	0.022	0.018	0.021
5	6	cip	ctx	0.035	9	pae	0.012	0.01	0.01
5	7	cip	ctx	0.035	10.5	pae	0.005	0.004	0.005
5	8	cip	ctx	0.035	12	pae	0.004	0.003	0.004
6	0	cip	ctx	0.04	0	pae	0.04	0.033	0
6	1	cip	ctx	0.04	1.5	pae	0.043	0.035	0
6	2	cip	ctx	0.04	3	pae	0.046	0.038	0.002
6	3	cip	ctx	0.04	4.5	pae	0.019	0.015	0.027
6	4	cip	ctx	0.04	6	pae	0.036	0.03	0.001
6	5	cip	ctx	0.04	7.5	pae	0.005	0.004	0.023
6	6	cip	ctx	0.04	9	pae	0.014	0.011	0
6	7	cip	ctx	0.04	10.5	pae	0.008	0.006	-0.002
6	8	cip	ctx	0.04	12	pae	0.004	0.004	0.001
7	0	cip	ctx	0.045	0	pae	0.032	0.026	0
7	1	cip	ctx	0.045	1.5	pae	0.027	0.022	0.008
7	2	cip	ctx	0.045	3	pae	0.014	0.011	0.024
7	3	cip	ctx	0.045	4.5	pae	0.01	0.008	0.027
7	4	cip	ctx	0.045	6	pae	0.007	0.006	0.022
7	5	cip	ctx	0.045	7.5	pae	0.003	0.002	0.019
7	6	cip	ctx	0.045	9	pae	0.003	0.002	0.009
7	7	cip	ctx	0.045	10.5	pae	0.004	0.003	0.001
7	8	cip	ctx	0.045	12	pae	0.002	0.002	0.002
8	0	cip	ctx	0.05	0	pae	0.032	0.027	0
8	1	cip	ctx	0.05	1.5	pae	0.024	0.02	0.011
8	2	cip	ctx	0.05	3	pae	0.021	0.017	0.017
8	3	cip	ctx	0.05	4.5	pae	0.007	0.006	0.03
8	4	cip	ctx	0.05	6	pae	0.004	0.004	0.025
8	5	cip	ctx	0.05	7.5	pae	0.002	0.002	0.02
8	6	cip	ctx	0.05	9	pae	0.003	0.002	0.009
8	7	cip	ctx	0.05	10.5	pae	0.011	0.009	-0.006
8	8	cip	ctx	0.05	12	pae	0.02	0.017	-0.016
0	0	gen	amp	0	0	pae	1	0.848	0
0	1	gen	amp	0	75	pae	0.791	0.671	0
0	2	gen	amp	0	100	pae	0.25	0.213	0
0	3	gen	amp	0	125	pae	0.095	0.08	0
0	4	gen	amp	0	150	pae	0.096	0.082	0
0	5	gen	amp	0	175	pae	0.072	0.061	0
0	6	gen	amp	0	200	pae	0.058	0.049	0
0	7	gen	amp	0	225	pae	0.021	0.018	0
0	8	gen	amp	0	250	pae	0.038	0.032	0
1	0	gen	amp	0.05	0	pae	0.843	0.714	0
1	1	gen	amp	0.05	75	pae	0.147	0.125	0.52
1	2	gen	amp	0.05	100	pae	0.071	0.06	0.14
1	3	gen	amp	0.05	125	pae	0.037	0.032	0.043
1	4	gen	amp	0.05	150	pae	0.021	0.018	0.06
1	5	gen	amp	0.05	175	pae	0.014	0.012	0.047
1	6	gen	amp	0.05	200	pae	0.013	0.011	0.036
1	7	gen	amp	0.05	225	pae	0.014	0.012	0.004
1	8	gen	amp	0.05	250	pae	0.016	0.013	0.016
2	0	gen	amp	0.08	0	pae	0.758	0.643	0
2	1	gen	amp	0.08	75	pae	0.049	0.042	0.551
2	2	gen	amp	0.08	100	pae	0.02	0.017	0.17
2	3	gen	amp	0.08	125	pae	0.03	0.025	0.042
2	4	gen	amp	0.08	150	pae	0.013	0.011	0.06
2	5	gen	amp	0.08	175	pae	0.009	0.007	0.046
2	6	gen	amp	0.08	200	pae	0.01	0.009	0.034
2	7	gen	amp	0.08	225	pae	0.009	0.008	0.007
2	8	gen	amp	0.08	250	pae	0.009	0.007	0.02
3	0	gen	amp	0.11	0	pae	0.623	0.529	0
3	1	gen	amp	0.11	75	pae	0.103	0.088	0.39
3	2	gen	amp	0.11	100	pae	0.011	0.009	0.145
3	3	gen	amp	0.11	125	pae	0.015	0.012	0.044
3	4	gen	amp	0.11	150	pae	0.008	0.007	0.052
3	5	gen	amp	0.11	175	pae	0.01	0.008	0.035
3	6	gen	amp	0.11	200	pae	0.021	0.018	0.015
3	7	gen	amp	0.11	225	pae	0.006	0.005	0.007
3	8	gen	amp	0.11	250	pae	0.006	0.005	0.018
4	0	gen	amp	0.14	0	pae	0.528	0.448	0
4	1	gen	amp	0.14	75	pae	0.01	0.009	0.408
4	2	gen	amp	0.14	100	pae	0.005	0.004	0.127
4	3	gen	amp	0.14	125	pae	0.006	0.005	0.044
4	4	gen	amp	0.14	150	pae	0.006	0.005	0.045
4	5	gen	amp	0.14	175	pae	0.005	0.004	0.033
4	6	gen	amp	0.14	200	pae	0.007	0.006	0.024
4	7	gen	amp	0.14	225	pae	0.005	0.005	0.006
4	8	gen	amp	0.14	250	pae	0.014	0.012	0.006
5	0	gen	amp	0.17	0	pae	0.321	0.272	0
5	1	gen	amp	0.17	75	pae	0.033	0.028	0.221
5	2	gen	amp	0.17	100	pae	0.007	0.006	0.073
5	3	gen	amp	0.17	125	pae	0.005	0.004	0.025
5	4	gen	amp	0.17	150	pae	0.005	0.004	0.026
5	5	gen	amp	0.17	175	pae	0.005	0.004	0.018
5	6	gen	amp	0.17	200	pae	0.005	0.004	0.014
5	7	gen	amp	0.17	225	pae	0.004	0.003	0.003
5	8	gen	amp	0.17	250	pae	0.005	0.004	0.007
6	0	gen	amp	0.2	0	pae	0.214	0.181	0
6	1	gen	amp	0.2	75	pae	0.005	0.004	0.164
6	2	gen	amp	0.2	100	pae	0.004	0.004	0.05
6	3	gen	amp	0.2	125	pae	0.004	0.004	0.016
6	4	gen	amp	0.2	150	pae	0.004	0.004	0.017
6	5	gen	amp	0.2	175	pae	0.004	0.003	0.011
6	6	gen	amp	0.2	200	pae	0.005	0.004	0.007
6	7	gen	amp	0.2	225	pae	0.004	0.004	0
6	8	gen	amp	0.2	250	pae	0.005	0.004	0.003
7	0	gen	amp	0.23	0	pae	0.166	0.14	0
7	1	gen	amp	0.23	75	pae	0.004	0.004	0.127
7	2	gen	amp	0.23	100	pae	0.004	0.004	0.038
7	3	gen	amp	0.23	125	pae	0.004	0.003	0.012
7	4	gen	amp	0.23	150	pae	0.003	0.003	0.013
7	5	gen	amp	0.23	175	pae	0.003	0.002	0.009
7	6	gen	amp	0.23	200	pae	0.003	0.002	0.007
7	7	gen	amp	0.23	225	pae	0.004	0.003	-0.001
7	8	gen	amp	0.23	250	pae	0.004	0.003	0.002
8	0	gen	amp	0.26	0	pae	0.119	0.101	0
8	1	gen	amp	0.26	75	pae	0.004	0.003	0.09
8	2	gen	amp	0.26	100	pae	0.004	0.003	0.026
8	3	gen	amp	0.26	125	pae	0.003	0.003	0.008
8	4	gen	amp	0.26	150	pae	0.002	0.002	0.009
8	5	gen	amp	0.26	175	pae	0.003	0.002	0.006
8	6	gen	amp	0.26	200	pae	0.003	0.003	0.004
8	7	gen	amp	0.26	225	pae	0.003	0.003	-0.001
8	8	gen	amp	0.26	250	pae	0.003	0.003	0.002
0	0	gen	cip	0	0	pae	1	0.843	0
0	1	gen	cip	0	0.015	pae	0.75	0.632	0
0	2	gen	cip	0	0.02	pae	0.292	0.247	0
0	3	gen	cip	0	0.025	pae	0.19	0.16	0
0	4	gen	cip	0	0.03	pae	0.232	0.195	0
0	5	gen	cip	0	0.035	pae	0.136	0.115	0
0	6	gen	cip	0	0.04	pae	0.088	0.075	0
0	7	gen	cip	0	0.045	pae	0.029	0.025	0
0	8	gen	cip	0	0.05	pae	0.067	0.056	0
1	0	gen	cip	0.05	0	pae	0.857	0.724	0
1	1	gen	cip	0.05	0.015	pae	0.527	0.444	0.116
1	2	gen	cip	0.05	0.02	pae	0.416	0.351	-0.166
1	3	gen	cip	0.05	0.025	pae	0.295	0.249	-0.132
1	4	gen	cip	0.05	0.03	pae	0.226	0.191	-0.027
1	5	gen	cip	0.05	0.035	pae	0.114	0.096	0.003
1	6	gen	cip	0.05	0.04	pae	0.122	0.103	-0.047
1	7	gen	cip	0.05	0.045	pae	0.063	0.053	-0.038
1	8	gen	cip	0.05	0.05	pae	0.1	0.085	-0.043
2	0	gen	cip	0.08	0	pae	0.802	0.677	0
2	1	gen	cip	0.08	0.015	pae	0.413	0.348	0.189
2	2	gen	cip	0.08	0.02	pae	0.235	0.199	-0.001
2	3	gen	cip	0.08	0.025	pae	0.187	0.158	-0.035
2	4	gen	cip	0.08	0.03	pae	0.205	0.173	-0.019
2	5	gen	cip	0.08	0.035	pae	0.091	0.077	0.018
2	6	gen	cip	0.08	0.04	pae	0.115	0.097	-0.044
2	7	gen	cip	0.08	0.045	pae	0.112	0.095	-0.089
2	8	gen	cip	0.08	0.05	pae	0.059	0.05	-0.005
3	0	gen	cip	0.11	0	pae	0.635	0.536	0
3	1	gen	cip	0.11	0.015	pae	0.437	0.369	0.039
3	2	gen	cip	0.11	0.02	pae	0.268	0.226	-0.083
3	3	gen	cip	0.11	0.025	pae	0.238	0.201	-0.117
3	4	gen	cip	0.11	0.03	pae	0.186	0.157	-0.039
3	5	gen	cip	0.11	0.035	pae	0.094	0.08	-0.008
3	6	gen	cip	0.11	0.04	pae	0.127	0.107	-0.071
3	7	gen	cip	0.11	0.045	pae	0.046	0.039	-0.028
3	8	gen	cip	0.11	0.05	pae	0.056	0.047	-0.013
4	0	gen	cip	0.14	0	pae	0.546	0.461	0
4	1	gen	cip	0.14	0.015	pae	0.236	0.199	0.174
4	2	gen	cip	0.14	0.02	pae	0.239	0.202	-0.08
4	3	gen	cip	0.14	0.025	pae	0.195	0.165	-0.091
4	4	gen	cip	0.14	0.03	pae	0.13	0.11	-0.003
4	5	gen	cip	0.14	0.035	pae	0.061	0.051	0.013
4	6	gen	cip	0.14	0.04	pae	0.123	0.103	-0.075
4	7	gen	cip	0.14	0.045	pae	0.056	0.047	-0.04
4	8	gen	cip	0.14	0.05	pae	0.058	0.049	-0.021
5	0	gen	cip	0.17	0	pae	0.351	0.296	0
5	1	gen	cip	0.17	0.015	pae	0.21	0.178	0.053
5	2	gen	cip	0.17	0.02	pae	0.186	0.157	-0.084
5	3	gen	cip	0.17	0.025	pae	0.119	0.101	-0.052
5	4	gen	cip	0.17	0.03	pae	0.061	0.052	0.02
5	5	gen	cip	0.17	0.035	pae	0.083	0.07	-0.035
5	6	gen	cip	0.17	0.04	pae	0.039	0.033	-0.008
5	7	gen	cip	0.17	0.045	pae	0.038	0.032	-0.028
5	8	gen	cip	0.17	0.05	pae	0.024	0.02	0
6	0	gen	cip	0.2	0	pae	0.24	0.203	0
6	1	gen	cip	0.2	0.015	pae	0.14	0.118	0.04
6	2	gen	cip	0.2	0.02	pae	0.121	0.102	-0.051
6	3	gen	cip	0.2	0.025	pae	0.106	0.089	-0.06
6	4	gen	cip	0.2	0.03	pae	0.071	0.06	-0.015
6	5	gen	cip	0.2	0.035	pae	0.048	0.04	-0.015
6	6	gen	cip	0.2	0.04	pae	0.061	0.052	-0.04
6	7	gen	cip	0.2	0.045	pae	0.018	0.015	-0.011
6	8	gen	cip	0.2	0.05	pae	0.01	0.008	0.006
7	0	gen	cip	0.23	0	pae	0.169	0.143	0
7	1	gen	cip	0.23	0.015	pae	0.086	0.073	0.041
7	2	gen	cip	0.23	0.02	pae	0.069	0.058	-0.02
7	3	gen	cip	0.23	0.025	pae	0.045	0.038	-0.013
7	4	gen	cip	0.23	0.03	pae	0.019	0.016	0.02
7	5	gen	cip	0.23	0.035	pae	0.024	0.02	-0.001
7	6	gen	cip	0.23	0.04	pae	0.009	0.007	0.006
7	7	gen	cip	0.23	0.045	pae	0.005	0.004	0
7	8	gen	cip	0.23	0.05	pae	0.003	0.002	0.008
8	0	gen	cip	0.26	0	pae	0.093	0.078	0
8	1	gen	cip	0.26	0.015	pae	0.062	0.052	0.008
8	2	gen	cip	0.26	0.02	pae	0.045	0.038	-0.018
8	3	gen	cip	0.26	0.025	pae	0.032	0.027	-0.014
8	4	gen	cip	0.26	0.03	pae	0.012	0.01	0.01
8	5	gen	cip	0.26	0.035	pae	0.004	0.003	0.009
8	6	gen	cip	0.26	0.04	pae	0.003	0.003	0.005
8	7	gen	cip	0.26	0.045	pae	0.002	0.002	0.001
8	8	gen	cip	0.26	0.05	pae	0.015	0.012	-0.009
0	0	gen	ctx	0	0	pae	1	0.855	0
0	1	gen	ctx	0	6	pae	0.584	0.498	0
0	2	gen	ctx	0	9	pae	0.471	0.402	0
0	3	gen	ctx	0	12	pae	0.244	0.208	0
0	4	gen	ctx	0	15	pae	0.233	0.199	0
0	5	gen	ctx	0	18	pae	0.152	0.13	0
0	6	gen	ctx	0	21	pae	0.167	0.142	0
0	7	gen	ctx	0	24	pae	0.087	0.075	0
0	8	gen	ctx	0	27	pae	0.117	0.1	0
1	0	gen	ctx	0.05	0	pae	0.871	0.744	0
1	1	gen	ctx	0.05	6	pae	0.134	0.114	0.375
1	2	gen	ctx	0.05	9	pae	0.169	0.144	0.241
1	3	gen	ctx	0.05	12	pae	0.07	0.059	0.143
1	4	gen	ctx	0.05	15	pae	0.06	0.052	0.143
1	5	gen	ctx	0.05	18	pae	0.042	0.036	0.09
1	6	gen	ctx	0.05	21	pae	0.038	0.033	0.107
1	7	gen	ctx	0.05	24	pae	0.028	0.024	0.048
1	8	gen	ctx	0.05	27	pae	0.031	0.026	0.071
2	0	gen	ctx	0.08	0	pae	0.802	0.685	0
2	1	gen	ctx	0.08	6	pae	0.056	0.048	0.412
2	2	gen	ctx	0.08	9	pae	0.032	0.028	0.346
2	3	gen	ctx	0.08	12	pae	0.029	0.025	0.167
2	4	gen	ctx	0.08	15	pae	0.031	0.026	0.156
2	5	gen	ctx	0.08	18	pae	0.018	0.015	0.104
2	6	gen	ctx	0.08	21	pae	0.019	0.016	0.115
2	7	gen	ctx	0.08	24	pae	0.016	0.013	0.054
2	8	gen	ctx	0.08	27	pae	0.013	0.012	0.081
3	0	gen	ctx	0.11	0	pae	0.579	0.495	0
3	1	gen	ctx	0.11	6	pae	0.027	0.023	0.311
3	2	gen	ctx	0.11	9	pae	0.02	0.017	0.253
3	3	gen	ctx	0.11	12	pae	0.015	0.013	0.126
3	4	gen	ctx	0.11	15	pae	0.013	0.012	0.122
3	5	gen	ctx	0.11	18	pae	0.012	0.01	0.076
3	6	gen	ctx	0.11	21	pae	0.011	0.01	0.086
3	7	gen	ctx	0.11	24	pae	0.008	0.007	0.042
3	8	gen	ctx	0.11	27	pae	0.008	0.006	0.06
4	0	gen	ctx	0.14	0	pae	0.507	0.434	0
4	1	gen	ctx	0.14	6	pae	0.018	0.015	0.278
4	2	gen	ctx	0.14	9	pae	0.008	0.007	0.231
4	3	gen	ctx	0.14	12	pae	0.008	0.007	0.116
4	4	gen	ctx	0.14	15	pae	0.008	0.007	0.11
4	5	gen	ctx	0.14	18	pae	0.007	0.006	0.07
4	6	gen	ctx	0.14	21	pae	0.007	0.006	0.078
4	7	gen	ctx	0.14	24	pae	0.005	0.004	0.039
4	8	gen	ctx	0.14	27	pae	0.006	0.006	0.053
5	0	gen	ctx	0.17	0	pae	0.422	0.362	0
5	1	gen	ctx	0.17	6	pae	0.007	0.006	0.239
5	2	gen	ctx	0.17	9	pae	0.007	0.006	0.192
5	3	gen	ctx	0.17	12	pae	0.006	0.005	0.097
5	4	gen	ctx	0.17	15	pae	0.006	0.005	0.092
5	5	gen	ctx	0.17	18	pae	0.004	0.004	0.06
5	6	gen	ctx	0.17	21	pae	0.006	0.005	0.064
5	7	gen	ctx	0.17	24	pae	0.004	0.004	0.033
5	8	gen	ctx	0.17	27	pae	0.005	0.004	0.044
6	0	gen	ctx	0.2	0	pae	0.23	0.196	0
6	1	gen	ctx	0.2	6	pae	0.006	0.005	0.128
6	2	gen	ctx	0.2	9	pae	0.005	0.004	0.103
6	3	gen	ctx	0.2	12	pae	0.005	0.004	0.051
6	4	gen	ctx	0.2	15	pae	0.003	0.003	0.051
6	5	gen	ctx	0.2	18	pae	0.004	0.004	0.031
6	6	gen	ctx	0.2	21	pae	0.005	0.004	0.033
6	7	gen	ctx	0.2	24	pae	0.005	0.004	0.015
6	8	gen	ctx	0.2	27	pae	0.004	0.003	0.023
7	0	gen	ctx	0.23	0	pae	0.28	0.24	0
7	1	gen	ctx	0.23	6	pae	0.005	0.004	0.159
7	2	gen	ctx	0.23	9	pae	0.004	0.004	0.128
7	3	gen	ctx	0.23	12	pae	0.005	0.004	0.063
7	4	gen	ctx	0.23	15	pae	0.004	0.003	0.061
7	5	gen	ctx	0.23	18	pae	0.003	0.003	0.04
7	6	gen	ctx	0.23	21	pae	0.002	0.002	0.045
7	7	gen	ctx	0.23	24	pae	0.015	0.013	0.009
7	8	gen	ctx	0.23	27	pae	0.004	0.003	0.029
8	0	gen	ctx	0.26	0	pae	0.134	0.115	0
8	1	gen	ctx	0.26	6	pae	0.004	0.003	0.074
8	2	gen	ctx	0.26	9	pae	0.004	0.003	0.059
8	3	gen	ctx	0.26	12	pae	0.005	0.004	0.028
8	4	gen	ctx	0.26	15	pae	0.003	0.003	0.028
8	5	gen	ctx	0.26	18	pae	0.002	0.002	0.018
8	6	gen	ctx	0.26	21	pae	0.005	0.004	0.017
8	7	gen	ctx	0.26	24	pae	0.003	0.003	0.009
8	8	gen	ctx	0.26	27	pae	0.003	0.002	0.013
0	0	amp	cip	0	0	sau	0.999	0.487	-0.001
0	1	amp	cip	0	0.03	sau	0.844	0.411	-0.001
0	2	amp	cip	0	0.06	sau	1.181	0.575	-0.001
0	3	amp	cip	0	0.09	sau	0.794	0.387	-0.001
0	4	amp	cip	0	0.12	sau	0.373	0.182	0
0	5	amp	cip	0	0.15	sau	0.191	0.093	0
0	6	amp	cip	0	0.18	sau	0.114	0.056	0
0	7	amp	cip	0	0.21	sau	0.135	0.066	0
0	8	amp	cip	0	0.24	sau	0.079	0.039	0
1	0	amp	cip	3	0	sau	1.112	0.542	-0.001
1	1	amp	cip	3	0.03	sau	0.653	0.318	0.286
1	2	amp	cip	3	0.06	sau	0.556	0.271	0.757
1	3	amp	cip	3	0.09	sau	0.408	0.199	0.475
1	4	amp	cip	3	0.12	sau	0.184	0.09	0.231
1	5	amp	cip	3	0.15	sau	0.115	0.056	0.097
1	6	amp	cip	3	0.18	sau	0.051	0.025	0.076
1	7	amp	cip	3	0.21	sau	0.057	0.028	0.093
1	8	amp	cip	3	0.24	sau	0.032	0.015	0.056
2	0	amp	cip	6	0	sau	0.667	0.325	-0.001
2	1	amp	cip	6	0.03	sau	0.894	0.435	-0.331
2	2	amp	cip	6	0.06	sau	0.625	0.305	0.163
2	3	amp	cip	6	0.09	sau	0.491	0.239	0.039
2	4	amp	cip	6	0.12	sau	0.128	0.062	0.121
2	5	amp	cip	6	0.15	sau	0.067	0.033	0.06
2	6	amp	cip	6	0.18	sau	0.024	0.012	0.052
2	7	amp	cip	6	0.21	sau	0.019	0.009	0.071
2	8	amp	cip	6	0.24	sau	0.028	0.014	0.025
3	0	amp	cip	9	0	sau	0.553	0.269	-0.001
3	1	amp	cip	9	0.03	sau	0.416	0.203	0.051
3	2	amp	cip	9	0.06	sau	0.535	0.26	0.118
3	3	amp	cip	9	0.09	sau	0.183	0.09	0.256
3	4	amp	cip	9	0.12	sau	0.063	0.031	0.143
3	5	amp	cip	9	0.15	sau	0.038	0.018	0.068
3	6	amp	cip	9	0.18	sau	0.007	0.003	0.056
3	7	amp	cip	9	0.21	sau	0.011	0.005	0.064
3	8	amp	cip	9	0.24	sau	0.029	0.014	0.015
4	0	amp	cip	12	0	sau	0.327	0.159	0
4	1	amp	cip	12	0.03	sau	0.315	0.153	-0.039
4	2	amp	cip	12	0.06	sau	0.21	0.103	0.176
4	3	amp	cip	12	0.09	sau	0.108	0.053	0.152
4	4	amp	cip	12	0.12	sau	0.088	0.043	0.034
4	5	amp	cip	12	0.15	sau	0.014	0.007	0.048
4	6	amp	cip	12	0.18	sau	0.017	0.008	0.02
4	7	amp	cip	12	0.21	sau	0.019	0.009	0.025
4	8	amp	cip	12	0.24	sau	0.008	0.004	0.018
5	0	amp	cip	15	0	sau	0.17	0.083	0
5	1	amp	cip	15	0.03	sau	0.121	0.059	0.022
5	2	amp	cip	15	0.06	sau	0.106	0.052	0.095
5	3	amp	cip	15	0.09	sau	0.031	0.015	0.104
5	4	amp	cip	15	0.12	sau	0.01	0.005	0.053
5	5	amp	cip	15	0.15	sau	0.006	0.003	0.026
5	6	amp	cip	15	0.18	sau	0.008	0.004	0.011
5	7	amp	cip	15	0.21	sau	0.003	0.002	0.02
5	8	amp	cip	15	0.24	sau	0.005	0.003	0.008
6	0	amp	cip	18	0	sau	0.023	0.011	0
6	1	amp	cip	18	0.03	sau	0.018	0.009	0.001
6	2	amp	cip	18	0.06	sau	0.016	0.008	0.011
6	3	amp	cip	18	0.09	sau	0.005	0.002	0.013
6	4	amp	cip	18	0.12	sau	0.019	0.009	-0.01
6	5	amp	cip	18	0.15	sau	0.003	0.002	0.001
6	6	amp	cip	18	0.18	sau	0.019	0.009	-0.016
6	7	amp	cip	18	0.21	sau	0.004	0.002	-0.001
6	8	amp	cip	18	0.24	sau	0.003	0.002	-0.001
7	0	amp	cip	21	0	sau	0.013	0.006	0
7	1	amp	cip	21	0.03	sau	0.006	0.003	0.005
7	2	amp	cip	21	0.06	sau	0.005	0.002	0.01
7	3	amp	cip	21	0.09	sau	0.008	0.004	0.002
7	4	amp	cip	21	0.12	sau	0.011	0.005	-0.006
7	5	amp	cip	21	0.15	sau	0.003	0.001	-0.001
7	6	amp	cip	21	0.18	sau	0.008	0.004	-0.007
7	7	amp	cip	21	0.21	sau	0.003	0.001	-0.001
7	8	amp	cip	21	0.24	sau	0.005	0.002	-0.004
8	0	amp	cip	24	0	sau	0.006	0.003	0
8	1	amp	cip	24	0.03	sau	0.009	0.004	-0.004
8	2	amp	cip	24	0.06	sau	0.007	0.003	0
8	3	amp	cip	24	0.09	sau	0.006	0.003	-0.001
8	4	amp	cip	24	0.12	sau	0.003	0.002	-0.001
8	5	amp	cip	24	0.15	sau	0.004	0.002	-0.003
8	6	amp	cip	24	0.18	sau	0.004	0.002	-0.003
8	7	amp	cip	24	0.21	sau	0.005	0.002	-0.004
8	8	amp	cip	24	0.24	sau	0.005	0.003	-0.005
0	0	amp	ctx	0	0	sau	1	0.513	0
0	1	amp	ctx	0	0.1	sau	0.783	0.401	0
0	2	amp	ctx	0	0.2	sau	1.019	0.522	0
0	3	amp	ctx	0	0.3	sau	0.849	0.435	0
0	4	amp	ctx	0	0.4	sau	0.564	0.289	0
0	5	amp	ctx	0	0.5	sau	0.488	0.25	0
0	6	amp	ctx	0	0.6	sau	0.504	0.258	0
0	7	amp	ctx	0	0.7	sau	0.611	0.313	0
0	8	amp	ctx	0	0.8	sau	0.295	0.151	0
1	0	amp	ctx	3	0	sau	1.025	0.525	0
1	1	amp	ctx	3	0.1	sau	0.579	0.297	0.224
1	2	amp	ctx	3	0.2	sau	0.497	0.255	0.547
1	3	amp	ctx	3	0.3	sau	0.402	0.206	0.468
1	4	amp	ctx	3	0.4	sau	0.353	0.181	0.225
1	5	amp	ctx	3	0.5	sau	0.354	0.181	0.146
1	6	amp	ctx	3	0.6	sau	0.332	0.17	0.185
1	7	amp	ctx	3	0.7	sau	0.29	0.149	0.336
1	8	amp	ctx	3	0.8	sau	0.159	0.081	0.143
2	0	amp	ctx	6	0	sau	0.609	0.312	0
2	1	amp	ctx	6	0.1	sau	0.786	0.402	-0.309
2	2	amp	ctx	6	0.2	sau	0.58	0.298	0.041
2	3	amp	ctx	6	0.3	sau	0.448	0.229	0.069
2	4	amp	ctx	6	0.4	sau	0.272	0.139	0.071
2	5	amp	ctx	6	0.5	sau	0.339	0.174	-0.042
2	6	amp	ctx	6	0.6	sau	0.198	0.101	0.109
2	7	amp	ctx	6	0.7	sau	0.088	0.046	0.284
2	8	amp	ctx	6	0.8	sau	0.056	0.028	0.124
3	0	amp	ctx	9	0	sau	0.5	0.256	0
3	1	amp	ctx	9	0.1	sau	0.383	0.196	0.009
3	2	amp	ctx	9	0.2	sau	0.418	0.214	0.091
3	3	amp	ctx	9	0.3	sau	0.214	0.109	0.21
3	4	amp	ctx	9	0.4	sau	0.153	0.078	0.129
3	5	amp	ctx	9	0.5	sau	0.11	0.056	0.134
3	6	amp	ctx	9	0.6	sau	0.031	0.016	0.221
3	7	amp	ctx	9	0.7	sau	0.051	0.026	0.254
3	8	amp	ctx	9	0.8	sau	0.02	0.01	0.128
4	0	amp	ctx	12	0	sau	0.328	0.168	0
4	1	amp	ctx	12	0.1	sau	0.309	0.158	-0.052
4	2	amp	ctx	12	0.2	sau	0.114	0.058	0.22
4	3	amp	ctx	12	0.3	sau	0.073	0.038	0.205
4	4	amp	ctx	12	0.4	sau	0.162	0.083	0.023
4	5	amp	ctx	12	0.5	sau	0.034	0.017	0.126
4	6	amp	ctx	12	0.6	sau	0.024	0.012	0.141
4	7	amp	ctx	12	0.7	sau	0.014	0.007	0.186
4	8	amp	ctx	12	0.8	sau	0.004	0.002	0.093
5	0	amp	ctx	15	0	sau	0.12	0.061	0
5	1	amp	ctx	15	0.1	sau	0.042	0.021	0.052
5	2	amp	ctx	15	0.2	sau	0.02	0.01	0.102
5	3	amp	ctx	15	0.3	sau	0.01	0.005	0.092
5	4	amp	ctx	15	0.4	sau	0.01	0.005	0.058
5	5	amp	ctx	15	0.5	sau	0.009	0.005	0.05
5	6	amp	ctx	15	0.6	sau	0.004	0.002	0.056
5	7	amp	ctx	15	0.7	sau	0.003	0.001	0.07
5	8	amp	ctx	15	0.8	sau	0.005	0.003	0.03
6	0	amp	ctx	18	0	sau	0.017	0.008	0
6	1	amp	ctx	18	0.1	sau	0.009	0.005	0.004
6	2	amp	ctx	18	0.2	sau	0.009	0.005	0.008
6	3	amp	ctx	18	0.3	sau	0.003	0.001	0.011
6	4	amp	ctx	18	0.4	sau	0.01	0.005	0
6	5	amp	ctx	18	0.5	sau	0.007	0.003	0.001
6	6	amp	ctx	18	0.6	sau	0.02	0.01	-0.011
6	7	amp	ctx	18	0.7	sau	0.005	0.002	0.005
6	8	amp	ctx	18	0.8	sau	0.005	0.003	0
7	0	amp	ctx	21	0	sau	0.007	0.004	0
7	1	amp	ctx	21	0.1	sau	0.006	0.003	-0.001
7	2	amp	ctx	21	0.2	sau	0.011	0.005	-0.004
7	3	amp	ctx	21	0.3	sau	0.006	0.003	0
7	4	amp	ctx	21	0.4	sau	0.009	0.004	-0.005
7	5	amp	ctx	21	0.5	sau	0.005	0.002	-0.002
7	6	amp	ctx	21	0.6	sau	0.005	0.002	-0.001
7	7	amp	ctx	21	0.7	sau	0.003	0.001	0.001
7	8	amp	ctx	21	0.8	sau	0.005	0.002	-0.003
8	0	amp	ctx	24	0	sau	0.004	0.002	0
8	1	amp	ctx	24	0.1	sau	0.007	0.004	-0.004
8	2	amp	ctx	24	0.2	sau	0.005	0.002	-0.001
8	3	amp	ctx	24	0.3	sau	0.005	0.003	-0.002
8	4	amp	ctx	24	0.4	sau	0.003	0.002	-0.001
8	5	amp	ctx	24	0.5	sau	0.005	0.003	-0.003
8	6	amp	ctx	24	0.6	sau	0.003	0.001	-0.001
8	7	amp	ctx	24	0.7	sau	0.005	0.002	-0.003
8	8	amp	ctx	24	0.8	sau	0.009	0.005	-0.008
0	0	cip	ctx	0	0	sau	1	0.514	0
0	1	cip	ctx	0	0.1	sau	0.784	0.403	0
0	2	cip	ctx	0	0.2	sau	1.035	0.532	0
0	3	cip	ctx	0	0.3	sau	0.921	0.474	0
0	4	cip	ctx	0	0.4	sau	0.578	0.297	0
0	5	cip	ctx	0	0.5	sau	0.547	0.281	0
0	6	cip	ctx	0	0.6	sau	0.539	0.277	0
0	7	cip	ctx	0	0.7	sau	0.708	0.364	0
0	8	cip	ctx	0	0.8	sau	0.465	0.239	0
1	0	cip	ctx	0.03	0	sau	1.13	0.581	0
1	1	cip	ctx	0.03	0.1	sau	0.704	0.362	0.182
1	2	cip	ctx	0.03	0.2	sau	0.646	0.332	0.524
1	3	cip	ctx	0.03	0.3	sau	0.599	0.308	0.442
1	4	cip	ctx	0.03	0.4	sau	0.531	0.273	0.122
1	5	cip	ctx	0.03	0.5	sau	0.591	0.304	0.027
1	6	cip	ctx	0.03	0.6	sau	0.514	0.264	0.095
1	7	cip	ctx	0.03	0.7	sau	0.524	0.269	0.276
1	8	cip	ctx	0.03	0.8	sau	0.425	0.218	0.1
2	0	cip	ctx	0.06	0	sau	0.659	0.339	0
2	1	cip	ctx	0.06	0.1	sau	1.124	0.578	-0.607
2	2	cip	ctx	0.06	0.2	sau	0.97	0.498	-0.288
2	3	cip	ctx	0.06	0.3	sau	0.798	0.41	-0.191
2	4	cip	ctx	0.06	0.4	sau	0.462	0.238	-0.081
2	5	cip	ctx	0.06	0.5	sau	0.69	0.355	-0.33
2	6	cip	ctx	0.06	0.6	sau	0.415	0.214	-0.06
2	7	cip	ctx	0.06	0.7	sau	0.382	0.196	0.085
2	8	cip	ctx	0.06	0.8	sau	0.475	0.244	-0.169
3	0	cip	ctx	0.09	0	sau	0.502	0.258	0
3	1	cip	ctx	0.09	0.1	sau	0.466	0.24	-0.072
3	2	cip	ctx	0.09	0.2	sau	0.794	0.408	-0.274
3	3	cip	ctx	0.09	0.3	sau	0.421	0.217	0.041
3	4	cip	ctx	0.09	0.4	sau	0.381	0.196	-0.091
3	5	cip	ctx	0.09	0.5	sau	0.616	0.317	-0.341
3	6	cip	ctx	0.09	0.6	sau	0.291	0.15	-0.02
3	7	cip	ctx	0.09	0.7	sau	0.489	0.252	-0.134
3	8	cip	ctx	0.09	0.8	sau	0.249	0.128	-0.016
4	0	cip	ctx	0.12	0	sau	0.409	0.21	0
4	1	cip	ctx	0.12	0.1	sau	0.668	0.344	-0.347
4	2	cip	ctx	0.12	0.2	sau	0.319	0.164	0.104
4	3	cip	ctx	0.12	0.3	sau	0.299	0.154	0.078
4	4	cip	ctx	0.12	0.4	sau	0.37	0.19	-0.134
4	5	cip	ctx	0.12	0.5	sau	0.479	0.247	-0.255
4	6	cip	ctx	0.12	0.6	sau	0.194	0.1	0.026
4	7	cip	ctx	0.12	0.7	sau	0.349	0.18	-0.059
4	8	cip	ctx	0.12	0.8	sau	0.085	0.044	0.105
5	0	cip	ctx	0.15	0	sau	0.49	0.252	0
5	1	cip	ctx	0.15	0.1	sau	0.344	0.177	0.04
5	2	cip	ctx	0.15	0.2	sau	0.219	0.113	0.288
5	3	cip	ctx	0.15	0.3	sau	0.365	0.188	0.086
5	4	cip	ctx	0.15	0.4	sau	0.357	0.184	-0.074
5	5	cip	ctx	0.15	0.5	sau	0.137	0.071	0.131
5	6	cip	ctx	0.15	0.6	sau	0.176	0.09	0.088
5	7	cip	ctx	0.15	0.7	sau	0.194	0.1	0.153
5	8	cip	ctx	0.15	0.8	sau	0.073	0.038	0.155
6	0	cip	ctx	0.18	0	sau	0.235	0.121	0
6	1	cip	ctx	0.18	0.1	sau	0.191	0.098	-0.007
6	2	cip	ctx	0.18	0.2	sau	0.066	0.034	0.177
6	3	cip	ctx	0.18	0.3	sau	0.099	0.051	0.117
6	4	cip	ctx	0.18	0.4	sau	0.133	0.068	0.003
6	5	cip	ctx	0.18	0.5	sau	0.044	0.023	0.085
6	6	cip	ctx	0.18	0.6	sau	0.07	0.036	0.057
6	7	cip	ctx	0.18	0.7	sau	0.03	0.015	0.136
6	8	cip	ctx	0.18	0.8	sau	0.033	0.017	0.076
7	0	cip	ctx	0.21	0	sau	0.244	0.126	0
7	1	cip	ctx	0.21	0.1	sau	0.13	0.067	0.061
7	2	cip	ctx	0.21	0.2	sau	0.072	0.037	0.181
7	3	cip	ctx	0.21	0.3	sau	0.032	0.016	0.193
7	4	cip	ctx	0.21	0.4	sau	0.04	0.02	0.101
7	5	cip	ctx	0.21	0.5	sau	0.053	0.027	0.08
7	6	cip	ctx	0.21	0.6	sau	0.042	0.021	0.09
7	7	cip	ctx	0.21	0.7	sau	0.023	0.012	0.15
7	8	cip	ctx	0.21	0.8	sau	0.033	0.017	0.08
8	0	cip	ctx	0.24	0	sau	0.137	0.07	0
8	1	cip	ctx	0.24	0.1	sau	0.058	0.03	0.049
8	2	cip	ctx	0.24	0.2	sau	0.036	0.018	0.106
8	3	cip	ctx	0.24	0.3	sau	0.041	0.021	0.085
8	4	cip	ctx	0.24	0.4	sau	0.037	0.019	0.042
8	5	cip	ctx	0.24	0.5	sau	0.045	0.023	0.03
8	6	cip	ctx	0.24	0.6	sau	0.034	0.017	0.04
8	7	cip	ctx	0.24	0.7	sau	0.036	0.019	0.061
8	8	cip	ctx	0.24	0.8	sau	0.028	0.015	0.036
0	0	gen	amp	0	0	sau	1	0.494	0
0	1	gen	amp	0	3	sau	0.78	0.385	0
0	2	gen	amp	0	6	sau	0.855	0.423	0
0	3	gen	amp	0	9	sau	0.799	0.395	0
0	4	gen	amp	0	12	sau	0.481	0.24	0
0	5	gen	amp	0	15	sau	0.376	0.188	0
0	6	gen	amp	0	18	sau	0.348	0.174	0
0	7	gen	amp	0	21	sau	0.207	0.101	0
0	8	gen	amp	0	24	sau	0.107	0.054	0
1	0	gen	amp	0.05	0	sau	1.241	0.61	0
1	1	gen	amp	0.05	3	sau	0.701	0.346	0.267
1	2	gen	amp	0.05	6	sau	0.601	0.297	0.46
1	3	gen	amp	0.05	9	sau	0.497	0.247	0.495
1	4	gen	amp	0.05	12	sau	0.387	0.193	0.21
1	5	gen	amp	0.05	15	sau	0.417	0.21	0.05
1	6	gen	amp	0.05	18	sau	0.209	0.105	0.223
1	7	gen	amp	0.05	21	sau	0.202	0.102	0.055
1	8	gen	amp	0.05	24	sau	0.069	0.035	0.064
2	0	gen	amp	0.1	0	sau	0.874	0.431	0
2	1	gen	amp	0.1	3	sau	1.036	0.511	-0.354
2	2	gen	amp	0.1	6	sau	0.793	0.396	-0.046
2	3	gen	amp	0.1	9	sau	0.551	0.271	0.147
2	4	gen	amp	0.1	12	sau	0.348	0.175	0.072
2	5	gen	amp	0.1	15	sau	0.23	0.111	0.099
2	6	gen	amp	0.1	18	sau	0.091	0.045	0.213
2	7	gen	amp	0.1	21	sau	0.053	0.028	0.128
2	8	gen	amp	0.1	24	sau	0.029	0.014	0.065
3	0	gen	amp	0.15	0	sau	0.821	0.405	0
3	1	gen	amp	0.15	3	sau	0.504	0.249	0.136
3	2	gen	amp	0.15	6	sau	0.632	0.312	0.07
3	3	gen	amp	0.15	9	sau	0.344	0.172	0.312
3	4	gen	amp	0.15	12	sau	0.183	0.093	0.212
3	5	gen	amp	0.15	15	sau	0.099	0.05	0.21
3	6	gen	amp	0.15	18	sau	0.024	0.012	0.262
3	7	gen	amp	0.15	21	sau	0.058	0.031	0.112
3	8	gen	amp	0.15	24	sau	0.02	0.01	0.068
4	0	gen	amp	0.2	0	sau	0.577	0.286	0
4	1	gen	amp	0.2	3	sau	0.505	0.244	-0.055
4	2	gen	amp	0.2	6	sau	0.268	0.132	0.225
4	3	gen	amp	0.2	9	sau	0.127	0.062	0.334
4	4	gen	amp	0.2	12	sau	0.109	0.056	0.169
4	5	gen	amp	0.2	15	sau	0.039	0.019	0.178
4	6	gen	amp	0.2	18	sau	0.025	0.012	0.176
4	7	gen	amp	0.2	21	sau	0.02	0.01	0.099
4	8	gen	amp	0.2	24	sau	0.011	0.006	0.051
5	0	gen	amp	0.25	0	sau	0.822	0.412	0
5	1	gen	amp	0.25	3	sau	0.182	0.091	0.459
5	2	gen	amp	0.25	6	sau	0.041	0.02	0.662
5	3	gen	amp	0.25	9	sau	0.045	0.022	0.612
5	4	gen	amp	0.25	12	sau	0.02	0.01	0.375
5	5	gen	amp	0.25	15	sau	0.008	0.004	0.301
5	6	gen	amp	0.25	18	sau	0.006	0.003	0.28
5	7	gen	amp	0.25	21	sau	0.012	0.006	0.158
5	8	gen	amp	0.25	24	sau	0.005	0.003	0.083
6	0	gen	amp	0.3	0	sau	0.46	0.227	0
6	1	gen	amp	0.3	3	sau	0.074	0.038	0.285
6	2	gen	amp	0.3	6	sau	0.008	0.004	0.385
6	3	gen	amp	0.3	9	sau	0.007	0.004	0.361
6	4	gen	amp	0.3	12	sau	0.013	0.006	0.208
6	5	gen	amp	0.3	15	sau	0.005	0.003	0.168
6	6	gen	amp	0.3	18	sau	0.028	0.014	0.132
6	7	gen	amp	0.3	21	sau	0.005	0.002	0.09
6	8	gen	amp	0.3	24	sau	0.01	0.005	0.039
7	0	gen	amp	0.35	0	sau	0.4	0.199	0
7	1	gen	amp	0.35	3	sau	0.008	0.004	0.304
7	2	gen	amp	0.35	6	sau	0.009	0.004	0.333
7	3	gen	amp	0.35	9	sau	0.006	0.003	0.314
7	4	gen	amp	0.35	12	sau	0.006	0.003	0.186
7	5	gen	amp	0.35	15	sau	0.006	0.003	0.144
7	6	gen	amp	0.35	18	sau	0.008	0.004	0.131
7	7	gen	amp	0.35	21	sau	0.003	0.001	0.08
7	8	gen	amp	0.35	24	sau	0.002	0.001	0.041
8	0	gen	amp	0.4	0	sau	0.278	0.137	0
8	1	gen	amp	0.4	3	sau	0.015	0.008	0.202
8	2	gen	amp	0.4	6	sau	0.009	0.005	0.229
8	3	gen	amp	0.4	9	sau	0.009	0.005	0.213
8	4	gen	amp	0.4	12	sau	0.004	0.002	0.13
8	5	gen	amp	0.4	15	sau	0.005	0.002	0.1
8	6	gen	amp	0.4	18	sau	0.004	0.002	0.093
8	7	gen	amp	0.4	21	sau	0.009	0.005	0.049
8	8	gen	amp	0.4	24	sau	0.011	0.005	0.019
0	0	gen	cip	0	0	sau	1	0.493	0
0	1	gen	cip	0	0.03	sau	0.837	0.412	0
0	2	gen	cip	0	0.06	sau	1.073	0.529	0
0	3	gen	cip	0	0.09	sau	0.97	0.478	0
0	4	gen	cip	0	0.12	sau	0.497	0.245	0
0	5	gen	cip	0	0.15	sau	0.408	0.201	0
0	6	gen	cip	0	0.18	sau	0.287	0.142	0
0	7	gen	cip	0	0.21	sau	0.207	0.102	0
0	8	gen	cip	0	0.24	sau	0.147	0.072	0
1	0	gen	cip	0.05	0	sau	1.291	0.636	0
1	1	gen	cip	0.05	0.03	sau	0.801	0.394	0.28
1	2	gen	cip	0.05	0.06	sau	0.733	0.361	0.652
1	3	gen	cip	0.05	0.09	sau	0.593	0.292	0.659
1	4	gen	cip	0.05	0.12	sau	0.497	0.245	0.145
1	5	gen	cip	0.05	0.15	sau	0.411	0.202	0.116
1	6	gen	cip	0.05	0.18	sau	0.324	0.16	0.047
1	7	gen	cip	0.05	0.21	sau	0.205	0.101	0.062
1	8	gen	cip	0.05	0.24	sau	0.152	0.075	0.038
2	0	gen	cip	0.1	0	sau	0.894	0.44	0
2	1	gen	cip	0.1	0.03	sau	1.42	0.699	-0.672
2	2	gen	cip	0.1	0.06	sau	1.066	0.526	-0.107
2	3	gen	cip	0.1	0.09	sau	0.985	0.485	-0.118
2	4	gen	cip	0.1	0.12	sau	0.525	0.259	-0.081
2	5	gen	cip	0.1	0.15	sau	0.676	0.333	-0.311
2	6	gen	cip	0.1	0.18	sau	0.294	0.145	-0.037
2	7	gen	cip	0.1	0.21	sau	0.2	0.099	-0.015
2	8	gen	cip	0.1	0.24	sau	0.291	0.143	-0.16
3	0	gen	cip	0.15	0	sau	0.82	0.404	0
3	1	gen	cip	0.15	0.03	sau	0.728	0.359	-0.042
3	2	gen	cip	0.15	0.06	sau	1.206	0.594	-0.326
3	3	gen	cip	0.15	0.09	sau	0.598	0.295	0.197
3	4	gen	cip	0.15	0.12	sau	0.498	0.246	-0.09
3	5	gen	cip	0.15	0.15	sau	0.802	0.395	-0.467
3	6	gen	cip	0.15	0.18	sau	0.283	0.14	-0.048
3	7	gen	cip	0.15	0.21	sau	0.436	0.215	-0.266
3	8	gen	cip	0.15	0.24	sau	0.192	0.095	-0.071
4	0	gen	cip	0.2	0	sau	0.523	0.258	0
4	1	gen	cip	0.2	0.03	sau	1.184	0.583	-0.746
4	2	gen	cip	0.2	0.06	sau	0.524	0.258	0.037
4	3	gen	cip	0.2	0.09	sau	0.455	0.224	0.052
4	4	gen	cip	0.2	0.12	sau	0.618	0.304	-0.358
4	5	gen	cip	0.2	0.15	sau	0.686	0.338	-0.473
4	6	gen	cip	0.2	0.18	sau	0.214	0.105	-0.064
4	7	gen	cip	0.2	0.21	sau	0.314	0.155	-0.206
4	8	gen	cip	0.2	0.24	sau	0.135	0.066	-0.058
5	0	gen	cip	0.25	0	sau	0.721	0.355	0
5	1	gen	cip	0.25	0.03	sau	0.914	0.45	-0.311
5	2	gen	cip	0.25	0.06	sau	0.549	0.27	0.225
5	3	gen	cip	0.25	0.09	sau	0.885	0.436	-0.186
5	4	gen	cip	0.25	0.12	sau	0.755	0.372	-0.397
5	5	gen	cip	0.25	0.15	sau	0.214	0.105	0.08
5	6	gen	cip	0.25	0.18	sau	0.198	0.098	0.009
5	7	gen	cip	0.25	0.21	sau	0.172	0.085	-0.023
5	8	gen	cip	0.25	0.24	sau	0.113	0.056	-0.007
6	0	gen	cip	0.3	0	sau	0.504	0.249	0
6	1	gen	cip	0.3	0.03	sau	0.41	0.202	0.012
6	2	gen	cip	0.3	0.06	sau	0.24	0.118	0.301
6	3	gen	cip	0.3	0.09	sau	0.243	0.12	0.246
6	4	gen	cip	0.3	0.12	sau	0.215	0.106	0.035
6	5	gen	cip	0.3	0.15	sau	0.14	0.069	0.066
6	6	gen	cip	0.3	0.18	sau	0.133	0.066	0.012
6	7	gen	cip	0.3	0.21	sau	0.088	0.043	0.016
6	8	gen	cip	0.3	0.24	sau	0.106	0.052	-0.032
7	0	gen	cip	0.35	0	sau	0.477	0.235	0
7	1	gen	cip	0.35	0.03	sau	0.362	0.178	0.037
7	2	gen	cip	0.35	0.06	sau	0.134	0.066	0.378
7	3	gen	cip	0.35	0.09	sau	0.124	0.061	0.339
7	4	gen	cip	0.35	0.12	sau	0.106	0.052	0.131
7	5	gen	cip	0.35	0.15	sau	0.1	0.049	0.095
7	6	gen	cip	0.35	0.18	sau	0.113	0.056	0.024
7	7	gen	cip	0.35	0.21	sau	0.08	0.04	0.019
7	8	gen	cip	0.35	0.24	sau	0.077	0.038	-0.007
8	0	gen	cip	0.4	0	sau	0.317	0.156	0
8	1	gen	cip	0.4	0.03	sau	0.185	0.091	0.08
8	2	gen	cip	0.4	0.06	sau	0.086	0.042	0.254
8	3	gen	cip	0.4	0.09	sau	0.119	0.059	0.188
8	4	gen	cip	0.4	0.12	sau	0.094	0.046	0.064
8	5	gen	cip	0.4	0.15	sau	0.097	0.048	0.032
8	6	gen	cip	0.4	0.18	sau	0.059	0.029	0.032
8	7	gen	cip	0.4	0.21	sau	0.064	0.032	0.002
8	8	gen	cip	0.4	0.24	sau	0.079	0.039	-0.032
0	0	gen	ctx	0	0	sau	1	0.498	0
0	1	gen	ctx	0	0.1	sau	0.782	0.389	0
0	2	gen	ctx	0	0.2	sau	0.917	0.456	0
0	3	gen	ctx	0	0.3	sau	0.942	0.469	0
0	4	gen	ctx	0	0.4	sau	0.578	0.288	0
0	5	gen	ctx	0	0.5	sau	0.525	0.261	0
0	6	gen	ctx	0	0.6	sau	0.54	0.268	0
0	7	gen	ctx	0	0.7	sau	0.615	0.306	0
0	8	gen	ctx	0	0.8	sau	0.381	0.19	0
1	0	gen	ctx	0.05	0	sau	1.232	0.613	0
1	1	gen	ctx	0.05	0.1	sau	0.748	0.372	0.215
1	2	gen	ctx	0.05	0.2	sau	0.648	0.322	0.482
1	3	gen	ctx	0.05	0.3	sau	0.599	0.298	0.562
1	4	gen	ctx	0.05	0.4	sau	0.564	0.281	0.148
1	5	gen	ctx	0.05	0.5	sau	0.568	0.283	0.079
1	6	gen	ctx	0.05	0.6	sau	0.532	0.265	0.133
1	7	gen	ctx	0.05	0.7	sau	0.479	0.238	0.279
1	8	gen	ctx	0.05	0.8	sau	0.362	0.18	0.107
2	0	gen	ctx	0.1	0	sau	0.842	0.419	0
2	1	gen	ctx	0.1	0.1	sau	1.281	0.638	-0.623
2	2	gen	ctx	0.1	0.2	sau	1.009	0.502	-0.237
2	3	gen	ctx	0.1	0.3	sau	0.881	0.438	-0.088
2	4	gen	ctx	0.1	0.4	sau	0.557	0.277	-0.07
2	5	gen	ctx	0.1	0.5	sau	0.724	0.36	-0.282
2	6	gen	ctx	0.1	0.6	sau	0.458	0.228	-0.003
2	7	gen	ctx	0.1	0.7	sau	0.412	0.205	0.106
2	8	gen	ctx	0.1	0.8	sau	0.495	0.246	-0.174
3	0	gen	ctx	0.15	0	sau	0.779	0.388	0
3	1	gen	ctx	0.15	0.1	sau	0.688	0.342	-0.079
3	2	gen	ctx	0.15	0.2	sau	1.038	0.516	-0.324
3	3	gen	ctx	0.15	0.3	sau	0.606	0.302	0.128
3	4	gen	ctx	0.15	0.4	sau	0.529	0.263	-0.079
3	5	gen	ctx	0.15	0.5	sau	0.8	0.398	-0.391
3	6	gen	ctx	0.15	0.6	sau	0.393	0.196	0.028
3	7	gen	ctx	0.15	0.7	sau	0.591	0.294	-0.112
3	8	gen	ctx	0.15	0.8	sau	0.326	0.162	-0.029
4	0	gen	ctx	0.2	0	sau	0.534	0.266	0
4	1	gen	ctx	0.2	0.1	sau	1.032	0.513	-0.614
4	2	gen	ctx	0.2	0.2	sau	0.501	0.25	-0.011
4	3	gen	ctx	0.2	0.3	sau	0.461	0.23	0.042
4	4	gen	ctx	0.2	0.4	sau	0.559	0.278	-0.25
4	5	gen	ctx	0.2	0.5	sau	0.631	0.314	-0.351
4	6	gen	ctx	0.2	0.6	sau	0.315	0.157	-0.027
4	7	gen	ctx	0.2	0.7	sau	0.522	0.26	-0.194
4	8	gen	ctx	0.2	0.8	sau	0.217	0.108	-0.014
5	0	gen	ctx	0.25	0	sau	0.827	0.411	0
5	1	gen	ctx	0.25	0.1	sau	0.834	0.415	-0.187
5	2	gen	ctx	0.25	0.2	sau	0.528	0.262	0.23
5	3	gen	ctx	0.25	0.3	sau	0.796	0.396	-0.017
5	4	gen	ctx	0.25	0.4	sau	0.63	0.314	-0.152
5	5	gen	ctx	0.25	0.5	sau	0.274	0.136	0.16
5	6	gen	ctx	0.25	0.6	sau	0.341	0.17	0.106
5	7	gen	ctx	0.25	0.7	sau	0.386	0.192	0.123
5	8	gen	ctx	0.25	0.8	sau	0.217	0.108	0.098
6	0	gen	ctx	0.3	0	sau	0.508	0.252	0
6	1	gen	ctx	0.3	0.1	sau	0.401	0.2	-0.004
6	2	gen	ctx	0.3	0.2	sau	0.288	0.144	0.178
6	3	gen	ctx	0.3	0.3	sau	0.344	0.172	0.135
6	4	gen	ctx	0.3	0.4	sau	0.448	0.223	-0.154
6	5	gen	ctx	0.3	0.5	sau	0.188	0.094	0.079
6	6	gen	ctx	0.3	0.6	sau	0.355	0.177	-0.081
6	7	gen	ctx	0.3	0.7	sau	0.075	0.037	0.237
6	8	gen	ctx	0.3	0.8	sau	0.074	0.037	0.12
7	0	gen	ctx	0.35	0	sau	0.363	0.18	0
7	1	gen	ctx	0.35	0.1	sau	0.408	0.203	-0.124
7	2	gen	ctx	0.35	0.2	sau	0.216	0.108	0.117
7	3	gen	ctx	0.35	0.3	sau	0.207	0.104	0.135
7	4	gen	ctx	0.35	0.4	sau	0.167	0.082	0.043
7	5	gen	ctx	0.35	0.5	sau	0.272	0.135	-0.081
7	6	gen	ctx	0.35	0.6	sau	0.19	0.094	0.006
7	7	gen	ctx	0.35	0.7	sau	0.028	0.014	0.195
7	8	gen	ctx	0.35	0.8	sau	0.102	0.051	0.036
8	0	gen	ctx	0.4	0	sau	0.289	0.144	0
8	1	gen	ctx	0.4	0.1	sau	0.198	0.098	0.028
8	2	gen	ctx	0.4	0.2	sau	0.172	0.086	0.093
8	3	gen	ctx	0.4	0.3	sau	0.329	0.164	-0.057
8	4	gen	ctx	0.4	0.4	sau	0.169	0.085	-0.002
8	5	gen	ctx	0.4	0.5	sau	0.12	0.059	0.032
8	6	gen	ctx	0.4	0.6	sau	0.203	0.101	-0.047
8	7	gen	ctx	0.4	0.7	sau	0.15	0.075	0.028
8	8	gen	ctx	0.4	0.8	sau	0.026	0.013	0.084

[truncated: 10 more sheets: Figure S4, Figure S5, Fig S6 A averages, Fig S6 B replicates, Fig S6 C averages, Fig S6 C replicates, Fig S6 D averages, Fig S6 E replicates, Fig S6 F averages, Fig S6 F replicates]
